# Supplementary material for: Synthesis and crystal structure of a new hybrid organic–inorganic material containing neutral mol­ecules, cations and hepta­molybdate anions
Source: Acta Crystallogr E Crystallogr Commun. 2019 Jun 21;75(Pt 7):1001–4. doi: 10.1107/S2056989019008454 (PMC6659346; doi:10.1107/S2056989019008454)
Supplement: Supplementary file 2 [file e-75-01001-Isup2.hkl]

#
# h,k,l, Fc-squared, Fo-squared, sigma(Fo-squared) and status flag
#
data_I
_shelx_title ' SL118-SB-a_170K in P2(1)/n'
_shelx_refln_list_code          4
_shelx_F_calc_maximum      773.28
_exptl_crystal_F_000      3456.00
_reflns_d_resolution_high  0.6000
 
loop_
 _symmetry_equiv_pos_as_xyz
 'x, y, z'
 '-x+1/2, y+1/2, -z+1/2'
 '-x, -y, -z'
 'x-1/2, -y-1/2, z-1/2'
 
_cell_length_a    16.5325
_cell_length_b    17.5842
_cell_length_c    19.8873
_cell_angle_alpha  90.000
_cell_angle_beta   90.653
_cell_angle_gamma  90.000
 
_shelx_F_squared_multiplier     1.000
 
loop_
 _refln_index_h
 _refln_index_k
 _refln_index_l
 _refln_F_squared_calc
 _refln_F_squared_meas
 _refln_F_squared_sigma
 _refln_observed_status
   4   0   0     2892.27     3519.33    175.63 o
   6   0   0    11189.32    11410.88    286.59 o
   8   0   0    33653.84    35579.30    642.27 o
  10   0   0   597968.75   619395.38   9854.14 o
  12   0   0     3627.77     3605.29    120.00 o
  14   0   0     5095.68     4859.00    218.58 o
  16   0   0     3190.68     2827.20    142.09 o
  18   0   0     1369.79     1360.01    136.19 o
  20   0   0    14729.09    14501.81    680.00 o
  22   0   0     1999.60     1988.42    219.63 o
  24   0   0    10068.19     9616.12    522.20 o
  26   0   0       10.38       94.29     77.93 o
   3   1   0      117.28       87.42     20.02 o
   4   1   0     7123.50     6805.46    118.78 o
   5   1   0       91.98      118.09     17.83 o
   6   1   0     4093.81     3754.22     77.00 o
   7   1   0     3476.09     3654.54     71.54 o
   8   1   0      978.87     1080.19     37.24 o
   9   1   0       72.36      104.90     28.39 o
  10   1   0    68204.99    68608.75    628.47 o
  11   1   0     2012.95     2310.92    100.98 o
  12   1   0     6439.47     5884.19    110.04 o
  13   1   0      373.66      471.38     34.81 o
  14   1   0    12010.02    12285.78    239.15 o
  15   1   0      336.72      435.91     39.76 o
  16   1   0    21159.78    21282.09    451.90 o
  17   1   0       19.21      372.06     49.07 o
  18   1   0     7327.37     7177.94    312.88 o
  19   1   0        4.55      609.82    116.91 o
  20   1   0    19814.67    21561.55    690.05 o
  21   1   0       12.18      208.17     53.93 o
  22   1   0     1161.41     1060.97    118.46 o
  23   1   0      271.98      221.38     57.04 o
  24   1   0      564.20      772.12    120.09 o
  25   1   0       76.49      185.03     71.37 o
  26   1   0     1872.16     1547.48    183.75 o
  27   1   0       18.06       35.09     62.46 o
   2   2   0    17727.73     8897.74   7664.83 o
   3   2   0      519.05      352.47     54.37 o
   4   2   0    16424.85    13492.14    315.10 o
   5   2   0     2274.87     2282.75     47.26 o
   6   2   0      209.14      355.04     29.11 o
   7   2   0     1082.26      972.30     36.05 o
   8   2   0     1052.63      805.88     34.99 o
   9   2   0      146.73      261.22     32.58 o
  10   2   0    36437.82    36047.95    436.76 o
  11   2   0      695.62      511.87     56.57 o
  12   2   0     1414.57     1249.71     50.32 o
  13   2   0      646.41      591.23     38.55 o
  14   2   0     9490.55     9208.73    254.85 o
  15   2   0     7072.72     7262.33    208.22 o
  16   2   0      265.29      291.41     36.79 o
  17   2   0       34.09        9.62     39.49 o
  18   2   0      196.90      178.02     41.16 o
  19   2   0     4549.41     4811.20    199.59 o
  20   2   0     5810.41     6268.55    226.91 o
  21   2   0     4190.98     4230.37    193.34 o
  22   2   0      650.07      531.39     83.71 o
  23   2   0      113.90      237.77     76.23 o
  24   2   0     5594.07     6318.89    302.07 o
  25   2   0     4091.01     4808.74    308.55 o
  26   2   0       29.31      -95.64     95.64 o
  27   2   0      345.64      220.67    101.01 o
   2   3   0      641.45      349.80    193.17 o
   3   3   0     9780.32     8262.93    177.39 o
   4   3   0     1162.75     1497.75     39.20 o
   5   3   0    14539.41    12364.24    136.82 o
   6   3   0     2973.77     3098.41     64.18 o
   7   3   0     4895.59     4289.65     90.53 o
   8   3   0     1338.04     1684.13     56.94 o
   9   3   0      421.63      439.49     26.27 o
  10   3   0    16533.40    14545.67    201.38 o
  11   3   0     1725.95     1754.49     69.66 o
  12   3   0     9823.08    10801.85    185.92 o
  13   3   0       11.54       39.67     17.54 o
  14   3   0     7672.79     8226.01    181.00 o
  15   3   0     3731.37     4024.02    154.02 o
  16   3   0     5562.10     5637.75    156.86 o
  17   3   0       81.34       78.84     30.91 o
  18   3   0      469.49      461.88     60.04 o
  19   3   0       27.06       59.68     80.68 o
  20   3   0     4019.64     3736.08    156.63 o
  21   3   0      161.00       44.75     49.83 o
  22   3   0      796.43      826.97     99.04 o
  23   3   0       91.20      153.50     67.17 o
  24   3   0     1122.54     1279.77    169.07 o
  25   3   0        8.35       84.05     88.18 o
  26   3   0      500.99      -11.74    118.44 o
  27   3   0       10.66      -80.55     81.81 o
   2   4   0   148604.86   102028.23  19939.02 o
   3   4   0     2713.88     2245.23     48.89 o
   4   4   0   282719.09   269012.41   2806.71 o
   5   4   0    14020.53    13188.38    247.48 o
   6   4   0    18615.55    12198.05    182.41 o
   7   4   0     3004.76     3099.98     73.43 o
   8   4   0     6309.88     5510.23    145.30 o
   9   4   0    28796.77    29453.03    308.26 o
  10   4   0        9.62       54.43     15.62 o
  11   4   0     6038.74     5728.17    166.04 o
  12   4   0    33854.32    35469.29    382.28 o
  13   4   0        6.11      -20.28     28.91 o
  14   4   0    54277.06    57455.84    577.29 o
  15   4   0     3908.14     5003.61    212.44 o
  16   4   0     2500.46     2640.80    108.89 o
  17   4   0     4118.91     4100.13    140.96 o
  18   4   0       18.17       74.35     40.45 o
  19   4   0     2248.28     2458.77    186.12 o
  20   4   0     6536.64     7328.53    294.95 o
  21   4   0       66.74      116.32    118.07 o
  22   4   0     1140.43     1256.10    145.69 o
  23   4   0       20.55      -13.55     69.39 o
  24   4   0     5241.80     5332.12    323.16 o
  25   4   0      858.25      891.88    145.57 o
  26   4   0      400.63       87.78     75.02 o
  27   4   0        7.80      -91.01     91.01 o
   1   5   0    10778.48     7219.99    842.45 o
   2   5   0     2257.75     1963.42     63.13 o
   3   5   0    31900.74    30861.08    778.63 o
   4   5   0     2959.36     2641.95     55.93 o
   5   5   0      907.48      794.46     47.02 o
   6   5   0      413.00      137.39     16.44 o
   7   5   0       44.88      109.75     16.15 o
   8   5   0     9506.66     9336.54    144.13 o
   9   5   0     1163.45     1225.90     51.83 o
  10   5   0    19693.17    18949.88    253.84 o
  11   5   0      557.10      478.76     35.28 o
  12   5   0    10672.01    10865.29    189.43 o
  13   5   0      176.31      264.05     33.88 o
  14   5   0    32141.42    35335.21    505.93 o
  15   5   0       21.88      293.07     94.30 o
  16   5   0    12445.43    13239.87    272.02 o
  17   5   0       95.89      102.75     41.94 o
  18   5   0     3864.71     4142.25    159.82 o
  19   5   0     2061.01     2631.94    231.73 o
  20   5   0    10093.91     9981.86    343.26 o
  21   5   0        0.03      -63.05     63.05 o
  22   5   0     1292.96     1248.69    146.06 o
  23   5   0        4.33      -27.37     71.95 o
  24   5   0     2455.97     2316.65    213.66 o
  25   5   0       65.01      104.06    132.65 o
  26   5   0      734.64      453.61     92.97 o
  27   5   0      130.56       24.25    196.12 o
   0   6   0    12403.13    12460.19    374.47 o
   1   6   0    80689.70    75795.65   1038.22 o
   2   6   0    22909.68    20714.05    288.90 o
   3   6   0     1414.92     1265.39     45.57 o
   4   6   0    62955.11    58606.36    548.48 o
   5   6   0    17576.41    14585.04    244.48 o
   6   6   0       57.70       38.60     13.27 o
   7   6   0     5846.96     6193.06    155.76 o
   8   6   0     2234.06     2323.39     66.03 o
   9   6   0    31042.22    29508.20    435.66 o
  10   6   0    17026.32    16528.09    224.78 o
  11   6   0    13151.25    13254.04    231.00 o
  12   6   0     6072.71     6125.04    140.02 o
  13   6   0       53.79       25.71     31.15 o
  14   6   0    22488.77    24077.22    361.40 o
  15   6   0      525.10      381.55     49.81 o
  16   6   0      172.12       89.70     42.55 o
  17   6   0     2511.23     2358.80    113.08 o
  18   6   0        3.39       22.27     36.36 o
  19   6   0    16684.59    17735.40    682.98 o
  20   6   0     6256.29     6588.12    310.51 o
  21   6   0     4345.10     4358.68    243.77 o
  22   6   0      508.79      652.90    110.20 o
  23   6   0       37.52       -5.74    103.07 o
  24   6   0     2511.15     2298.98    206.81 o
  25   6   0      319.41      227.52     97.82 o
  26   6   0      279.81      101.26    107.63 o
   1   7   0     1567.70     1394.92    129.92 o
   2   7   0      102.39      171.43     30.97 o
   3   7   0      859.91      812.47     33.04 o
   4   7   0     2170.92     1926.10     57.71 o
   5   7   0     6026.97     5621.07     96.83 o
   6   7   0        3.64       29.02     13.75 o
   7   7   0      111.74      105.11     18.74 o
   8   7   0      154.49      217.37     28.62 o
   9   7   0     1342.83     1291.95     53.86 o
  10   7   0     8607.92     9123.35    177.88 o
  11   7   0    11078.81    10474.43    237.17 o
  12   7   0      349.38      242.46     26.62 o
  13   7   0      543.65      595.89     52.03 o
  14   7   0       96.94       93.78     30.91 o
  15   7   0     1952.57     1843.96     94.75 o
  16   7   0     1567.48     1503.44     93.20 o
  17   7   0       81.39      -41.60     49.18 o
  18   7   0       22.11       15.79     44.06 o
  19   7   0        0.36      354.40     81.23 o
  20   7   0     3099.24     3664.56    306.33 o
  21   7   0        8.25       55.98     50.99 o
  22   7   0       30.47       46.25     47.53 o
  23   7   0       11.35      -82.01     82.01 o
  24   7   0       33.71      -42.10    102.40 o
  25   7   0       15.35      -97.33    116.01 o
  26   7   0     1101.20     1166.20    261.85 o
   0   8   0   418470.69   433706.44   7447.12 o
   1   8   0    13434.21    13653.04    313.40 o
   2   8   0        1.91       32.70     18.95 o
   3   8   0      490.61      459.38     32.92 o
   4   8   0    11051.01     9346.55    138.26 o
   5   8   0    31498.48    28982.91    426.95 o
   6   8   0    13381.14    11920.44    221.17 o
   7   8   0     8016.02     7830.44    143.37 o
   8   8   0      473.22      469.18     31.72 o
   9   8   0     6571.02     6284.28    156.96 o
  10   8   0   128959.62   135435.58   2723.06 o
  11   8   0     6869.69     7098.17    195.34 o
  12   8   0      511.38      464.56     44.22 o
  13   8   0      975.87     1125.41     72.31 o
  14   8   0     2570.18     2459.26    109.10 o
  15   8   0     5674.74     5927.69    175.75 o
  16   8   0     2659.49     2225.64    108.24 o
  17   8   0     2436.05     2562.40    136.16 o
  18   8   0      642.97      605.63     82.92 o
  19   8   0    10604.76    11720.51    629.52 o
  20   8   0     5270.04     6008.28    268.00 o
  21   8   0     1776.46     2086.59    165.79 o
  22   8   0      454.63      406.98     76.38 o
  23   8   0     1737.93     1589.74    198.45 o
  24   8   0     3131.94     2910.88    300.12 o
  25   8   0      368.35      470.19    166.44 o
  26   8   0       19.28      140.54     98.32 o
   1   9   0     1253.38     1065.84     96.41 o
   2   9   0      509.50      576.94     59.76 o
   3   9   0       60.01       79.66     20.96 o
   4   9   0    11815.73    11519.14    285.55 o
   5   9   0     2451.07     2600.29     74.63 o
   6   9   0     4332.28     4165.17    103.22 o
   7   9   0      100.32      129.00     20.62 o
   8   9   0     1756.93     1577.43     59.10 o
   9   9   0     1624.75     1903.78     82.96 o
  10   9   0    39180.50    41483.13    788.73 o
  11   9   0     2908.29     3500.04    139.53 o
  12   9   0     9364.16     9385.06    203.05 o
  13   9   0        8.20       28.92     32.46 o
  14   9   0    15321.21    16396.84    308.42 o
  15   9   0     2183.02     2606.84    141.13 o
  16   9   0    17743.77    18788.16    491.00 o
  17   9   0       22.08      -44.60     54.37 o
  18   9   0     1700.65     1423.25    210.79 o
  19   9   0       20.73      143.38    142.98 o
  20   9   0    16366.57    17166.35    695.80 o
  21   9   0       66.83      174.70     74.80 o
  22   9   0     2236.30     2047.92    192.53 o
  23   9   0      482.51      398.10     96.55 o
  24   9   0     1671.62     1880.92    258.66 o
  25   9   0      619.18     1136.48    220.19 o
  26   9   0     1840.15     1799.86    252.08 o
   0  10   0   162227.61   171302.88   3205.78 o
   1  10   0    12954.40    13660.90    343.71 o
   2  10   0     3773.41     3891.91    167.90 o
   3  10   0       23.61      -34.08     34.08 o
   4  10   0     5187.63     5011.64    140.09 o
   5  10   0    70975.16    69120.04    678.61 o
   6  10   0      636.07      536.36     50.69 o
   7  10   0     3637.48     3801.08     92.85 o
   8  10   0       26.22       24.62     16.99 o
   9  10   0     4339.34     4352.68    121.46 o
  10  10   0    25929.10    27597.04    636.25 o
  11  10   0      138.53      353.91     41.92 o
  12  10   0     1004.94     1055.07     74.67 o
  13  10   0     2350.28     2647.53    123.32 o
  14  10   0       70.34      279.06     62.43 o
  15  10   0    36611.76    39471.70   1256.55 o
  16  10   0      211.86      225.55     57.38 o
  17  10   0       77.42      -45.24     54.68 o
  18  10   0      172.98       59.75     67.32 o
  19  10   0     1438.51     1537.24    434.77 o
  20  10   0        5.20      -77.74     77.74 o
  21  10   0     1772.03     1854.64    200.91 o
  22  10   0      679.89      662.39    161.13 o
  23  10   0     1868.70     1927.41    194.85 o
  24  10   0      411.75     1000.47    213.68 o
  25  10   0     6735.04     7860.95    526.65 o
   1  11   0      413.25      676.54     78.96 o
   2  11   0      864.76      934.63     86.79 o
   3  11   0      712.85      641.99     56.30 o
   4  11   0      240.53      249.45     43.86 o
   5  11   0     1859.75     1921.13     91.83 o
   6  11   0     5351.23     5040.52    163.79 o
   7  11   0     2188.59     2050.54     99.01 o
   8  11   0      144.49       88.89     19.76 o
   9  11   0     3952.65     3809.10    175.47 o
  10  11   0      585.64      724.57     60.05 o
  11  11   0     1552.94     1638.30     85.64 o
  12  11   0      525.25      511.29     68.20 o
  13  11   0       15.11      -38.81     50.18 o
  14  11   0      361.41      528.89     95.30 o
  15  11   0     1230.66     1510.03    147.89 o
  16  11   0     1879.58     2027.93    205.32 o
  17  11   0      678.22      438.96     65.87 o
  18  11   0       42.05      -94.60     94.60 o
  19  11   0       91.05       35.23    151.54 o
  20  11   0        6.99      -20.73     92.88 o
  21  11   0       17.61      176.68     89.20 o
  22  11   0      361.20      419.94    104.86 o
  23  11   0       69.30      -73.62     73.62 o
  24  11   0      152.43      476.01    132.00 o
  25  11   0       84.16      607.62    190.96 o
   0  12   0    61276.63    64197.06   1480.15 o
   1  12   0    49952.45    52197.63    902.50 o
   2  12   0    18958.85    19913.38    469.52 o
   3  12   0     2490.93     2322.97    115.43 o
   4  12   0    62606.32    60856.84    873.94 o
   5  12   0    31666.29    32110.29    461.22 o
   6  12   0    49395.27    49537.10    556.04 o
   7  12   0     2888.37     2467.35     97.07 o
   8  12   0    10361.83     9622.27    337.34 o
   9  12   0    31678.18    30911.09    488.37 o
  10  12   0     7322.61     7696.69    294.60 o
  11  12   0     2986.77     3331.18    156.85 o
  12  12   0    14403.87    15161.93    405.43 o
  13  12   0       16.88       10.24     72.03 o
  14  12   0    10497.35    11212.04    369.58 o
  15  12   0    23744.64    25786.26    813.24 o
  16  12   0     1747.88     1826.49    152.75 o
  17  12   0      357.83      180.40     66.53 o
  18  12   0       25.81      -78.58     78.58 o
  19  12   0     4433.32     4388.69    485.32 o
  20  12   0      181.61      484.60    143.60 o
  21  12   0      702.92      743.58    122.51 o
  22  12   0      304.41      135.96     69.92 o
  23  12   0      722.94      316.25     81.27 o
  24  12   0       63.02      233.12     97.98 o
  25  12   0     5193.89     5672.96    453.31 o
   1  13   0      287.79      995.21    107.07 o
   2  13   0      159.56      159.15     45.76 o
   3  13   0      736.02      840.23     72.68 o
   4  13   0     2097.98     2320.69    110.24 o
   5  13   0     1496.65     1406.77     87.07 o
   6  13   0     8234.32     7975.42    186.17 o
   7  13   0     4166.93     4204.54    132.99 o
   8  13   0     6753.80     6433.13    215.68 o
   9  13   0       25.70       11.80     39.24 o
  10  13   0    25046.43    26677.27    545.90 o
  11  13   0      850.57     1084.62     98.64 o
  12  13   0     3207.53     3403.27    165.29 o
  13  13   0      170.45      136.77     58.62 o
  14  13   0     7097.69     7384.33    299.33 o
  15  13   0     1267.20     1772.56    188.86 o
  16  13   0    10074.79    11229.29    489.15 o
  17  13   0      274.08       15.02     85.08 o
  18  13   0     5203.25     5152.15    281.07 o
  19  13   0     1998.34     2181.08    193.36 o
  20  13   0    10268.66    11217.22    913.48 o
  21  13   0      253.18      362.22    127.99 o
  22  13   0      965.51      783.15    120.67 o
  23  13   0       66.16     -112.20    179.84 o
  24  13   0     1146.16      976.40    151.62 o
   0  14   0    39907.39    43185.71   1172.25 o
   1  14   0    17379.95    18285.14    481.01 o
   2  14   0     5076.92     5756.20    252.22 o
   3  14   0     3232.71     3270.46    150.95 o
   4  14   0     3030.10     3211.15    132.26 o
   5  14   0     5002.29     5916.77    182.53 o
   6  14   0     2454.62     2346.26    101.76 o
   7  14   0     1175.43     1032.55     65.51 o
   8  14   0     6501.02     6695.35    238.48 o
   9  14   0    31535.68    30665.68    765.40 o
  10  14   0     6510.03     6950.77    268.28 o
  11  14   0     3287.13     3359.29    220.57 o
  12  14   0     2032.06     1996.72    123.49 o
  13  14   0     1033.63      752.45     71.58 o
  14  14   0      287.39      177.84     57.84 o
  15  14   0     1151.30     1476.74    148.51 o
  16  14   0      532.87      409.01    154.17 o
  17  14   0     2522.76     2500.56    191.66 o
  18  14   0      175.42       72.23     80.75 o
  19  14   0     7963.01     8135.69    376.67 o
  20  14   0       49.23      574.20    234.32 o
  21  14   0      613.55      414.28    119.50 o
  22  14   0        0.09     -108.48    108.48 o
  23  14   0       30.57     -102.75    102.75 o
  24  14   0      553.58      219.68    117.39 o
   1  15   0       84.47      355.56     75.49 o
   2  15   0      186.36      284.23     50.29 o
   3  15   0       26.24      115.05     33.66 o
   4  15   0      632.68      725.83     70.59 o
   5  15   0     1718.03     1600.03    100.44 o
   6  15   0      261.23      215.32     35.30 o
   7  15   0      361.87      237.12     29.78 o
   8  15   0      539.27      396.89    110.65 o
   9  15   0      124.48       78.80     36.80 o
  10  15   0      232.75      350.53     96.14 o
  11  15   0      110.14       54.80     48.49 o
  12  15   0       31.21      -60.37     62.31 o
  13  15   0      388.16      231.26     47.73 o
  14  15   0      130.52      109.45    101.13 o
  15  15   0     1966.60     2336.97    182.61 o
  16  15   0        4.80      -39.94     58.44 o
  17  15   0      147.49      -16.72    125.22 o
  18  15   0      619.62      493.46     87.71 o
  19  15   0      240.48      281.12    195.79 o
  20  15   0      127.25      392.29    160.45 o
  21  15   0       51.98       54.76    116.54 o
  22  15   0      100.06     -162.34    162.34 o
  23  15   0      171.49     -101.41    101.41 o
   0  16   0     6750.98     6693.76    418.35 o
   1  16   0     3735.94     4054.53    266.42 o
   2  16   0       34.18       22.90     42.95 o
   3  16   0       77.02       38.17     31.54 o
   4  16   0    24295.77    25493.63    443.80 o
   5  16   0    48832.95    49214.39   1176.66 o
   6  16   0    13511.69    13494.18    394.67 o
   7  16   0     1317.50     1258.70     92.22 o
   8  16   0       59.95       14.75     41.61 o
   9  16   0    14585.73    14435.12    502.36 o
  10  16   0     5662.92     5830.83    293.16 o
  11  16   0      502.15      665.63    131.80 o
  12  16   0       52.11      -66.14     66.14 o
  13  16   0        0.84      -57.73     57.98 o
  14  16   0     3969.79     4533.97    252.59 o
  15  16   0     7618.46     8320.25    353.87 o
  16  16   0     5176.43     5091.96    280.26 o
  17  16   0     1832.77     1779.91    170.50 o
  18  16   0       65.89      -43.55     69.20 o
  19  16   0     8856.41     8692.17    402.06 o
  20  16   0       12.38      317.75    164.46 o
  21  16   0      489.55      373.26    341.28 o
  22  16   0        8.81     -276.14    276.14 o
  23  16   0       39.76     -112.87    112.87 o
   1  17   0      541.47      310.28    185.52 o
   2  17   0       96.36      -27.46     53.92 o
   3  17   0      493.49      413.98     97.79 o
   4  17   0     6925.94     7512.60    310.92 o
   5  17   0      453.19      926.68    180.64 o
   6  17   0     1007.62     1300.41     90.60 o
   7  17   0      879.71      802.32     76.11 o
   8  17   0      538.48      424.16     45.66 o
   9  17   0      681.80      583.42     71.06 o
  10  17   0    14240.37    15313.48    674.10 o
  11  17   0     2291.60     2499.72    184.68 o
  12  17   0     2124.79     1998.86    135.82 o
  13  17   0       49.59       17.32     48.55 o
  14  17   0    11256.96    12732.81    379.78 o
  15  17   0     3478.13     4413.83    264.99 o
  16  17   0     2862.15     3135.82    230.09 o
  17  17   0      304.09      157.09     69.92 o
  18  17   0      428.66      553.91    168.09 o
  19  17   0      386.05      662.44    123.04 o
  20  17   0     6188.92     6517.04    364.96 o
  21  17   0      429.48      465.55    165.14 o
  22  17   0      558.93      175.87    106.97 o
   0  18   0     7557.85     7654.19    479.83 o
   1  18   0      191.15      141.47     52.92 o
   2  18   0      857.64      648.18     69.30 o
   3  18   0       23.50      -48.80     48.80 o
   4  18   0    32742.28    34671.59    710.96 o
   5  18   0    25379.49    25878.41    483.64 o
   6  18   0    22006.77    22927.92    453.51 o
   7  18   0     1600.95     1487.25    106.29 o
   8  18   0      209.05       84.15     69.14 o
   9  18   0      146.01      -20.58     63.23 o
  10  18   0     2457.59     2855.68    190.96 o
  11  18   0      279.27      240.19     70.22 o
  12  18   0       19.77      -65.71     65.71 o
  13  18   0      631.28      661.62     84.28 o
  14  18   0     4445.83     5095.13    242.81 o
  15  18   0     9318.53    10757.49    473.23 o
  16  18   0     1408.89     1636.40    167.18 o
  17  18   0      401.05      348.25    120.91 o
  18  18   0       28.63      -81.74     81.74 o
  19  18   0      537.68      346.76    101.05 o
  20  18   0      764.28      751.51    137.20 o
  21  18   0      315.74      322.39    132.09 o
   1  19   0        0.07       15.19     46.40 o
   2  19   0      940.24      807.52     80.21 o
   3  19   0      711.84      604.49     60.93 o
   4  19   0     1676.91     1938.64    129.85 o
   5  19   0      324.36      347.49     63.52 o
   6  19   0      817.03      886.77     90.22 o
   7  19   0       19.38      -45.76     45.76 o
   8  19   0       23.19      -54.73     54.73 o
   9  19   0       42.64      -23.79     56.69 o
  10  19   0     2624.85     2733.85    191.55 o
  11  19   0      241.34      280.39     73.23 o
  12  19   0      454.41      213.91     50.76 o
  13  19   0      610.42      321.88     60.52 o
  14  19   0     2022.66     2462.79    170.45 o
  15  19   0       72.11      468.36    136.96 o
  16  19   0      303.79      212.59     93.76 o
  17  19   0      138.44      -77.34     77.34 o
  18  19   0       21.34      -79.74     79.74 o
  19  19   0      157.65      153.50     72.58 o
  20  19   0      875.97      581.89    127.69 o
   0  20   0    24740.69    26427.35   1020.70 o
   1  20   0     6213.06     6555.66    267.80 o
   2  20   0      873.93      954.89     88.23 o
   3  20   0     2250.83     2371.55    139.25 o
   4  20   0      182.90       65.85     42.49 o
   5  20   0     5272.65     5652.17    223.90 o
   6  20   0      130.39      146.58     48.28 o
   7  20   0     1355.16     1219.84    103.57 o
   8  20   0      207.09      122.85     42.10 o
   9  20   0     3280.91     3499.52    220.10 o
  10  20   0    10954.19    11369.62    409.78 o
  11  20   0      388.72      691.47    111.93 o
  12  20   0     2298.90     2354.91    160.39 o
  13  20   0        0.02      -64.83     64.83 o
  14  20   0      805.12      788.17    102.31 o
  15  20   0     4371.78     4866.74    378.28 o
  16  20   0      114.17       23.04     88.29 o
  17  20   0        5.98      -99.07     99.07 o
  18  20   0      211.17       68.22     71.19 o
  19  20   0      679.51      583.20    120.60 o
  20  20   0     1740.60     1786.50    252.62 o
   1  21   0     1283.66     1518.31    173.78 o
   2  21   0      660.52      696.81    104.67 o
   3  21   0      378.35      315.12     58.26 o
   4  21   0      453.06      247.54     71.44 o
   5  21   0      269.96      275.79     62.80 o
   6  21   0     1413.04     1420.15    116.32 o
   7  21   0      735.43      613.96     87.63 o
   8  21   0     1444.45     1361.95    135.53 o
   9  21   0      233.64      697.15    119.88 o
  10  21   0     7050.43     8324.65    362.20 o
  11  21   0     3965.03     4672.38    343.50 o
  12  21   0      547.77      368.94     67.69 o
  13  21   0      105.58       33.13     54.58 o
  14  21   0      606.49      711.57    101.52 o
  15  21   0     1024.42      910.47    139.44 o
  16  21   0     2674.89     2731.13    226.32 o
  17  21   0      627.02      463.74     83.23 o
  18  21   0      797.11      667.65    152.62 o
  19  21   0      519.37      315.70    349.78 o
   0  22   0    45767.80    47112.02   1534.47 o
   1  22   0     6958.45     7614.09    392.55 o
   2  22   0     3008.23     3130.54    269.54 o
   3  22   0     2806.24     2676.49    183.90 o
   4  22   0       56.03      -68.21     68.21 o
   5  22   0      214.39      172.45     51.03 o
   6  22   0      608.71      592.30     74.18 o
   7  22   0      965.58      857.01     90.93 o
   8  22   0     2090.11     2485.32    217.80 o
   9  22   0     7554.27     8246.16    360.09 o
  10  22   0    19660.30    21945.12    613.39 o
  11  22   0      941.28     1120.77    150.02 o
  12  22   0      443.36      259.21     58.77 o
  13  22   0     1716.05     1520.02    139.64 o
  14  22   0     1201.91     1124.44    128.43 o
  15  22   0      113.67      192.74    105.94 o
  16  22   0       77.14      142.39    101.80 o
  17  22   0      297.99      144.11     91.35 o
  18  22   0      361.14      254.40    103.18 o
   1  23   0      531.81      635.30     97.90 o
   2  23   0        0.47      -87.72     87.72 o
   3  23   0        2.60     -111.04    111.04 o
   4  23   0        0.16      -63.18     63.18 o
   5  23   0        2.25      -53.24     54.09 o
   6  23   0      770.66      623.80     95.22 o
   7  23   0       86.10     -102.21    102.21 o
   8  23   0      676.83      564.87    126.57 o
   9  23   0      411.39      579.50    103.56 o
  10  23   0     1015.48     1103.40    143.00 o
  11  23   0      316.97      305.82     77.69 o
  12  23   0        3.89      -59.17     59.17 o
  13  23   0      277.48      163.61     63.39 o
  14  23   0      108.02       93.82     63.62 o
  15  23   0       18.22        8.02     65.22 o
  16  23   0      172.45       58.60     85.35 o
  17  23   0        2.16      -56.37    116.30 o
   0  24   0       14.75      340.62    124.79 o
   1  24   0      172.74      194.39     62.61 o
   2  24   0      117.31       38.83    113.35 o
   3  24   0      204.40       16.40     70.27 o
   4  24   0     6450.73     6592.56    328.70 o
   5  24   0     1687.42     2041.94    187.44 o
   6  24   0     4704.84     5099.14    316.47 o
   7  24   0      576.08      555.53    120.64 o
   8  24   0      277.17       89.12    165.24 o
   9  24   0      556.97      342.98    190.59 o
  10  24   0      233.34      202.79    115.17 o
  11  24   0       84.28       83.12     76.90 o
  12  24   0     1181.33      983.47    163.26 o
  13  24   0      354.15       89.80     74.47 o
  14  24   0     3221.02     3376.04    265.31 o
  15  24   0       61.07      386.05    148.00 o
   1  25   0       58.24      170.38     84.00 o
   2  25   0      117.44       46.28     71.73 o
   3  25   0      825.95      666.83    112.80 o
   4  25   0     1086.57     1288.34    153.16 o
   5  25   0      453.17      900.24    140.01 o
   6  25   0       64.06      472.46    148.79 o
   7  25   0      962.91     1073.26    177.77 o
   8  25   0      380.52      177.32     79.01 o
   9  25   0      532.70      583.05    140.32 o
  10  25   0     2054.79     2053.06    241.31 o
  11  25   0      341.50      235.03    105.30 o
  12  25   0      524.29      282.00    114.35 o
  13  25   0      173.14      258.96    108.15 o
  14  25   0     1970.93     2325.72    282.08 o
   0  26   0      804.79     1007.74    279.05 o
   1  26   0     3887.92     3851.11    273.39 o
   2  26   0     1142.09     1119.14    141.86 o
   3  26   0        4.13      -24.37     65.66 o
   4  26   0     7748.81     8211.21    485.41 o
   5  26   0     2172.83     2825.15    245.67 o
   6  26   0     5837.39     6231.50    431.98 o
   7  26   0      318.20      480.73    130.11 o
   8  26   0       58.46     -107.29    107.29 o
   9  26   0     1996.32     1721.67    231.67 o
  10  26   0       19.71      -49.64    246.62 o
  11  26   0     1107.40      978.65    176.63 o
  12  26   0      794.63      609.61    149.00 o
   1  27   0        2.54      -23.15    181.78 o
   2  27   0        1.44      -75.91     75.91 o
   3  27   0      910.07      647.78    141.59 o
   4  27   0      302.74      466.54    128.47 o
   5  27   0       19.47      263.73    129.32 o
   6  27   0      319.28      416.26    128.14 o
   7  27   0      512.36      450.14    129.24 o
   8  27   0      239.94      -78.94    105.01 o
   9  27   0      312.02      234.92    104.88 o
  10  27   0      807.59      662.83    148.82 o
   0  28   0     4080.04     4491.04    576.40 o
   1  28   0       26.32      100.53    109.73 o
   2  28   0        7.26       -5.53     62.72 o
   3  28   0      268.71       87.29     71.26 o
   4  28   0     1389.09     1434.21    221.61 o
   5  28   0        5.99      185.68    113.66 o
   6  28   0     1015.73      814.32    163.26 o
   7  28   0      609.53      466.98    192.26 o
   8  28   0        3.80      -84.74     84.74 o
   1  29   0      653.25      657.45    133.98 o
   2  29   0      124.52        9.75     77.59 o
   3  29   0       43.06       24.70     61.58 o
 -27   0   1      396.46      266.25     97.25 o
 -25   0   1    13378.37    12530.55    622.63 o
 -23   0   1     1866.28     1857.44    227.76 o
 -21   0   1     8353.44     8321.33    396.09 o
 -19   0   1       29.63      188.64     77.74 o
 -17   0   1      888.95      945.70    108.54 o
 -15   0   1   128207.16   124524.90   6950.80 o
 -13   0   1     1161.01     1262.96     82.08 o
 -11   0   1     4741.88     5083.98    164.93 o
  -9   0   1    10815.77     9373.44    172.05 o
  -7   0   1    40335.29    42988.37   1008.90 o
  -5   0   1   409235.38   386597.34  13644.35 o
  -3   0   1   130288.23   109287.90   1364.99 o
   3   0   1    53718.88    48501.63   1416.27 o
   5   0   1    30744.46    35209.30   1005.89 o
   7   0   1    29688.16    31071.02    896.21 o
   9   0   1   288739.44   302022.53   5666.35 o
  11   0   1   247507.53   257658.27   2121.31 o
  13   0   1       10.94       24.47     20.92 o
  15   0   1    14741.39    14955.43    415.59 o
  17   0   1     9510.40    10014.77    338.55 o
  19   0   1    76753.77    77275.11   3035.60 o
  21   0   1    13331.61    13231.49    551.29 o
  23   0   1      723.15      576.31    146.23 o
  25   0   1        2.36     -110.32    110.32 o
  27   0   1      282.03      141.49     94.79 o
 -27   1   1      537.91      654.30    129.07 o
 -26   1   1     1410.42     1079.94    226.75 o
 -25   1   1     1361.53     1476.70    162.92 o
 -24   1   1     1811.27     2050.52    183.92 o
 -23   1   1      164.08      212.60     70.93 o
 -22   1   1     1207.64     1297.12    102.00 o
 -21   1   1     1018.91     1023.35     87.56 o
 -20   1   1     2678.74     3041.86    157.54 o
 -19   1   1    11092.41    11660.98    274.76 o
 -18   1   1      100.76      228.90     49.92 o
 -17   1   1     3282.10     3258.02    120.32 o
 -16   1   1     2114.62     2099.89     94.06 o
 -15   1   1     1529.10     1622.34    122.28 o
 -14   1   1     3171.69     3018.19     99.66 o
 -13   1   1       43.77       80.58     21.87 o
 -12   1   1     2253.90     2832.02     82.78 o
 -11   1   1    99029.81   101822.30   1332.46 o
 -10   1   1     2725.28     3474.78    152.07 o
  -9   1   1    76570.56    72239.93    834.38 o
  -8   1   1        9.76       18.83     12.02 o
  -7   1   1    31349.24    27399.40    323.47 o
  -6   1   1     3658.51     3457.58     59.90 o
  -5   1   1     8635.33     8258.24    188.05 o
  -4   1   1     7417.10     6517.57    117.35 o
  -3   1   1    70973.92    61423.48    752.40 o
   3   1   1    46230.08    38666.57   2438.53 o
   4   1   1     6927.75     6178.35     86.36 o
   5   1   1    14057.93    12935.95    186.51 o
   6   1   1     1414.07     1423.50     38.28 o
   7   1   1     2734.76     1891.74     45.51 o
   8   1   1     1210.44     1123.52     37.51 o
   9   1   1    41358.13    41771.93    542.44 o
  10   1   1        6.31      120.25     50.21 o
  11   1   1    22526.25    23417.31    238.34 o
  12   1   1     1583.43     1513.69     58.19 o
  13   1   1      279.67      375.84     30.01 o
  14   1   1     3580.98     3237.62     93.58 o
  15   1   1     1869.86     1901.42     78.41 o
  16   1   1     1727.98     1528.45     78.31 o
  17   1   1      201.13      138.65     32.18 o
  18   1   1      821.48      989.02     77.64 o
  19   1   1     1560.54     2410.65    218.13 o
  20   1   1     1164.06     1781.04    197.48 o
  21   1   1      914.82      775.82     97.32 o
  22   1   1      712.25      773.82    110.61 o
  23   1   1      499.39      580.45     94.09 o
  24   1   1      505.32      575.43    103.84 o
  25   1   1     2488.45     2279.35    185.46 o
  26   1   1      602.16      623.29    128.04 o
  27   1   1      125.84       35.21     80.68 o
 -27   2   1        0.43      -80.57     80.57 o
 -26   2   1      228.51      293.37    155.58 o
 -25   2   1     1471.08     1580.07    188.63 o
 -24   2   1      274.01      616.60    117.57 o
 -23   2   1      477.36      618.53     95.67 o
 -22   2   1      484.51      398.08     60.95 o
 -21   2   1      130.01       16.48     55.10 o
 -20   2   1      628.34      547.60    104.85 o
 -19   2   1     1173.03     1270.14     88.40 o
 -18   2   1       43.70      -32.77     33.63 o
 -17   2   1      407.67      432.96     59.14 o
 -16   2   1     9029.36     9048.57    197.30 o
 -15   2   1    10316.21    10211.49    285.62 o
 -14   2   1     5389.30     5000.54    130.87 o
 -13   2   1      849.20      871.28     43.72 o
 -12   2   1     2793.99     2395.09     66.16 o
 -11   2   1     2760.79     2826.56     81.17 o
 -10   2   1    38035.39    34485.82    929.70 o
  -9   2   1     6874.90     5643.40    105.29 o
  -8   2   1      466.71      404.76     22.97 o
  -7   2   1     2600.19     2320.16     48.58 o
  -6   2   1      191.06      148.57     12.56 o
  -5   2   1     8598.14     7107.25    115.44 o
  -4   2   1    10209.77     9549.24    130.74 o
  -3   2   1     4404.95     3211.79    653.32 o
  -2   2   1       14.72        9.49     10.63 o
   2   2   1      422.24      368.35    115.87 o
   3   2   1     5720.65     4730.35    181.33 o
   4   2   1     5039.60     4761.26    147.46 o
   5   2   1     1689.65     1255.19     36.22 o
   6   2   1     5336.25     5866.51     87.54 o
   7   2   1      343.25      639.77     38.22 o
   8   2   1      279.54      272.58     22.26 o
   9   2   1    12801.94    11677.59    153.08 o
  10   2   1      348.36      296.58     41.68 o
  11   2   1    11458.99    12422.52    172.42 o
  12   2   1      149.96      143.32     22.98 o
  13   2   1      101.72      141.91     24.90 o
  14   2   1       28.27       29.38     24.23 o
  15   2   1     3165.36     3530.68    112.31 o
  16   2   1      126.54       78.83     33.80 o
  17   2   1      532.95      545.14     50.18 o
  18   2   1      220.73      308.47     84.20 o
  19   2   1    10915.86    12312.45    516.64 o
  20   2   1       15.64       71.78     59.91 o
  21   2   1      229.99      104.67     61.39 o
  22   2   1       23.25       10.10     48.29 o
  23   2   1       74.30       69.14     67.35 o
  24   2   1      719.89     1035.32    202.13 o
  25   2   1      872.97      730.28    129.90 o
  26   2   1      366.06      128.17     68.94 o
  27   2   1       21.34      -77.06     85.29 o
 -27   3   1      594.98      362.64     96.71 o
 -26   3   1     1735.78     1696.75    189.26 o
 -25   3   1     2115.23     1702.30    185.98 o
 -24   3   1     2477.12     2690.53    230.22 o
 -23   3   1       74.06      -38.20     69.74 o
 -22   3   1      306.88      281.39     59.60 o
 -21   3   1       66.10      -32.18     62.33 o
 -20   3   1     3959.28     4213.04    192.93 o
 -19   3   1      739.77      631.66    112.25 o
 -18   3   1     1108.98     1010.98     68.37 o
 -17   3   1     1023.33     1174.20     74.06 o
 -16   3   1     2016.03     2438.61    105.77 o
 -15   3   1    37998.73    40139.75    462.43 o
 -14   3   1     4617.80     4514.75    135.34 o
 -13   3   1       50.35       40.35     17.81 o
 -12   3   1        8.81       -0.36     16.32 o
 -11   3   1     5372.14     4933.20    123.68 o
 -10   3   1      665.80      697.82     36.90 o
  -9   3   1      426.42      336.09     39.25 o
  -8   3   1       19.76       39.66     10.67 o
  -7   3   1       25.82       45.50     11.73 o
  -6   3   1     1900.60     1916.34     57.40 o
  -5   3   1   197987.09   187896.44   1848.22 o
  -4   3   1     9560.09     8886.27    176.81 o
  -3   3   1     4072.17     3697.18     96.63 o
  -1   3   1     6276.12     3124.07   2867.55 o
   0   3   1      751.63       -0.18      8.83 o
   2   3   1     5991.34     3401.87   1607.89 o
   3   3   1    16039.88    15049.20    242.60 o
   4   3   1      496.19      409.84     23.25 o
   5   3   1   175682.30   160433.70   2345.74 o
   6   3   1       62.88       56.55     11.68 o
   7   3   1       55.38       30.46     12.83 o
   8   3   1      184.10      185.46     18.25 o
   9   3   1    12301.26    11555.58    296.90 o
  10   3   1     1685.49     1299.96     43.32 o
  11   3   1     1046.74     1059.01     41.69 o
  12   3   1      558.80      499.08     37.43 o
  13   3   1        7.29       37.41     23.41 o
  14   3   1     9453.09    10191.99    240.61 o
  15   3   1     9741.67    10329.88    273.73 o
  16   3   1     1455.59     1481.99     83.28 o
  17   3   1     2010.29     1867.41     94.04 o
  18   3   1     1202.78     1229.65     79.35 o
  19   3   1     6734.56     5793.37    207.46 o
  20   3   1      559.82      354.43    110.01 o
  21   3   1       27.87      -78.41     78.41 o
  22   3   1      442.40      237.93     71.99 o
  23   3   1      141.99      133.75     70.34 o
  24   3   1     1344.74     1898.75    205.34 o
  25   3   1       77.10       90.36     98.80 o
  26   3   1      481.18      288.23    163.28 o
  27   3   1      335.91      189.23     76.37 o
 -27   4   1      631.58      363.64    113.27 o
 -26   4   1      216.59      -21.39     81.71 o
 -25   4   1      764.65      541.30    111.00 o
 -24   4   1     1921.17     2054.61    200.52 o
 -23   4   1       83.66       14.05     63.34 o
 -22   4   1      192.19       37.16     61.93 o
 -21   4   1     7813.16     8626.04    279.11 o
 -20   4   1     1359.16     1827.73    167.92 o
 -19   4   1    27923.92    29758.36    588.21 o
 -18   4   1        0.67       50.55     38.92 o
 -17   4   1     5367.54     5687.17    164.68 o
 -16   4   1     3052.85     3038.26    115.46 o
 -15   4   1     1171.94     1675.73    102.05 o
 -14   4   1     3306.42     3703.83    143.79 o
 -13   4   1      982.94      933.11     53.08 o
 -12   4   1     3107.14     3009.91    120.22 o
 -11   4   1    31072.85    30145.99    830.31 o
 -10   4   1     6464.09     6029.86    160.95 o
  -9   4   1    41510.86    40888.20    457.21 o
  -8   4   1      232.12      223.55     19.29 o
  -7   4   1     7248.72     6766.97    151.27 o
  -6   4   1     3641.29     3840.45     70.75 o
  -5   4   1    48389.66    44956.50    923.35 o
  -4   4   1     6033.74     5288.08    117.97 o
  -3   4   1     1624.97     1828.78     45.36 o
  -2   4   1     5497.26     5056.18    199.20 o
   2   4   1     2959.79     1829.80    534.55 o
   3   4   1    56672.88    54535.59    774.18 o
   4   4   1     4693.00     4494.61     76.89 o
   5   4   1   152203.23   142560.36    986.94 o
   6   4   1      918.21      984.22     38.18 o
   7   4   1     1974.82     2495.87     63.59 o
   8   4   1     1485.34     1509.87     55.45 o
   9   4   1      128.38       76.61     17.37 o
  10   4   1    12801.08    12859.88    178.84 o
  11   4   1    31801.09    32991.34    461.24 o
  12   4   1       35.99       28.01     21.01 o
  13   4   1     4513.96     4249.16    114.11 o
  14   4   1     7434.38     8629.30    175.83 o
  15   4   1   110827.78   123474.31   1314.14 o
  16   4   1       18.91      203.67     68.67 o
  17   4   1     1210.12     1226.28     76.57 o
  18   4   1     1162.98     1302.42     84.71 o
  19   4   1     1755.60     1592.26    121.21 o
  20   4   1     2770.80     2260.26    146.41 o
  21   4   1     7831.49     8176.59    354.54 o
  22   4   1       61.51      198.00     80.25 o
  23   4   1      665.31      629.11    116.82 o
  24   4   1     1846.10     2154.11    218.77 o
  25   4   1     8202.40     7682.91    395.17 o
  26   4   1        0.53       16.03     80.54 o
  27   4   1      181.69       79.57     98.97 o
 -27   5   1      629.77      426.36    146.47 o
 -26   5   1      653.95      307.04    109.77 o
 -25   5   1     1549.95     1350.40    166.11 o
 -24   5   1      180.07       88.01     96.93 o
 -23   5   1      156.97      -57.34     74.54 o
 -22   5   1        2.09      -26.03     68.90 o
 -21   5   1        0.56       -4.36     60.78 o
 -20   5   1     9321.43    10340.86    489.65 o
 -19   5   1      917.64     1504.80    140.86 o
 -18   5   1      387.58      306.08     54.91 o
 -17   5   1     2043.99     1934.13    102.06 o
 -16   5   1     1613.91     1624.89     93.94 o
 -15   5   1    33843.16    35819.16    512.02 o
 -14   5   1     5703.34     5894.78    181.08 o
 -13   5   1      381.54      320.13     43.08 o
 -12   5   1        5.91       -6.05     14.07 o
 -11   5   1    15894.05    14858.38    563.67 o
 -10   5   1    34973.90    35337.13    401.09 o
  -9   5   1     9800.22     8843.07    227.00 o
  -8   5   1     2703.93     2719.49     98.76 o
  -7   5   1     5031.12     5030.86    130.41 o
  -6   5   1      146.69      182.98     14.09 o
  -5   5   1   100233.50    81313.25   1323.89 o
  -4   5   1    25254.51    22950.22    403.73 o
  -3   5   1     1379.65     1473.87     39.43 o
  -2   5   1    23379.05    22288.31    453.10 o
  -1   5   1   193299.16   179950.08  17427.96 o
   0   5   1    23135.24    14871.27   2017.25 o
   1   5   1   249412.06   205243.80   6711.47 o
   2   5   1    18295.55    17080.09    584.00 o
   3   5   1     3454.51     3265.99    124.85 o
   4   5   1       34.57       84.45     14.27 o
   5   5   1    27009.21    21146.92    307.45 o
   6   5   1     3362.92     3753.59     81.14 o
   7   5   1    10427.41    10933.30    146.76 o
   8   5   1     1466.76     1619.60     55.53 o
   9   5   1     1035.02     1108.75     51.10 o
  10   5   1     4682.10     4405.01    107.74 o
  11   5   1     3494.44     3252.67     96.64 o
  12   5   1      216.17      212.14     31.06 o
  13   5   1     3059.95     3100.37    103.11 o
  14   5   1       26.79      599.19     82.26 o
  15   5   1     8754.34     9454.00    222.71 o
  16   5   1      101.88       66.55     42.62 o
  17   5   1     1233.55     1358.26     85.25 o
  18   5   1        0.71      -39.21     48.68 o
  19   5   1     5759.54     6090.03    247.14 o
  20   5   1     1357.66     1220.15    145.49 o
  21   5   1      228.78      135.52     56.16 o
  22   5   1       18.30       14.21     58.42 o
  23   5   1       17.59       34.38     60.23 o
  24   5   1      259.71      678.24    143.75 o
  25   5   1      487.31      490.59    148.70 o
  26   5   1      238.66       84.22     73.50 o
  27   5   1      441.08      202.95     97.85 o
 -26   6   1       23.45      -38.24     93.97 o
 -25   6   1       55.50      -37.58    120.29 o
 -24   6   1      407.76      105.14    211.19 o
 -23   6   1        3.77      -94.38     94.38 o
 -22   6   1       47.92       16.98     95.66 o
 -21   6   1      560.09      503.98     61.91 o
 -20   6   1     2927.77     3634.93    301.20 o
 -19   6   1     9603.51    10713.88    560.98 o
 -18   6   1        0.21       61.96     38.59 o
 -17   6   1     1297.49     1048.11     73.12 o
 -16   6   1      105.80      -53.99     53.99 o
 -15   6   1     1735.59     1477.26     87.45 o
 -14   6   1      738.52      995.00     74.80 o
 -13   6   1       18.23       -9.93     33.05 o
 -12   6   1        7.34      -26.45     31.70 o
 -11   6   1     2339.07     1983.19     82.48 o
 -10   6   1    31236.59    29664.51    578.37 o
  -9   6   1    16316.96    15024.24    368.07 o
  -8   6   1     3176.77     2887.78     74.03 o
  -7   6   1     2005.17     1554.67     44.35 o
  -6   6   1     1988.79     1957.25     45.42 o
  -5   6   1    34554.00    30430.08    634.80 o
  -4   6   1     5508.88     5088.47    159.18 o
  -3   6   1     1087.49     1091.20     56.49 o
  -2   6   1     4232.37     4087.31     98.77 o
  -1   6   1    13253.80    12009.50    498.15 o
   0   6   1   171273.02   170769.80   2149.95 o
   1   6   1      905.66      756.67     65.39 o
   2   6   1       78.85      131.89     23.19 o
   3   6   1     1085.82     1017.85     50.51 o
   4   6   1    26964.09    25874.18    266.77 o
   5   6   1    28637.88    26575.30    280.15 o
   6   6   1      233.18      233.70     22.81 o
   7   6   1     6306.53     6926.36    121.89 o
   8   6   1     8985.17     9330.10    142.83 o
   9   6   1     1170.26     1054.03     50.87 o
  10   6   1    12565.87    12031.16    190.42 o
  11   6   1     4371.51     4467.89    149.19 o
  12   6   1      573.28      531.26     42.25 o
  13   6   1       19.07       58.79     22.94 o
  14   6   1     5821.28     6310.36    174.60 o
  15   6   1    19927.59    21762.43    374.26 o
  16   6   1        1.04      -41.77     41.77 o
  17   6   1     2692.90     2848.03    139.93 o
  18   6   1      946.87      733.49     86.95 o
  19   6   1       22.33       91.46     60.63 o
  20   6   1     2776.65     2678.05    172.05 o
  21   6   1      427.38      400.18     79.95 o
  22   6   1      668.13      598.81     88.13 o
  23   6   1      181.38      -28.03    118.28 o
  24   6   1      405.02      202.98     74.51 o
  25   6   1     1640.68     1284.31    241.35 o
  26   6   1      222.30      191.31    279.36 o
 -26   7   1     2285.67     2313.84    293.74 o
 -25   7   1      669.93      758.15    255.71 o
 -24   7   1      285.15      128.82     86.87 o
 -23   7   1       12.35     -167.17    167.17 o
 -22   7   1      115.27       96.55     73.09 o
 -21   7   1     1190.88     1249.99    124.54 o
 -20   7   1    11480.80    12911.27    582.37 o
 -19   7   1     8566.90     9286.89    280.81 o
 -18   7   1     1129.20      972.26     78.25 o
 -17   7   1     3573.57     3442.09    153.20 o
 -16   7   1     4015.54     4012.37    157.94 o
 -15   7   1      112.40        3.96     42.92 o
 -14   7   1     1412.86     1408.58     82.47 o
 -13   7   1     2580.38     2623.78    104.33 o
 -12   7   1        0.49       -6.52     36.99 o
 -11   7   1    15934.85    16723.20    258.61 o
 -10   7   1    20108.83    18686.12    760.80 o
  -9   7   1    15329.33    14996.82    262.26 o
  -8   7   1     1303.97     1301.33     41.97 o
  -7   7   1     3421.87     3241.96     63.41 o
  -6   7   1        2.64       28.62     17.12 o
  -5   7   1     1280.83     1124.74     44.81 o
  -4   7   1     9942.15     8154.77    225.66 o
  -3   7   1    15722.64    13602.17    485.19 o
  -2   7   1     1305.89     1200.65     53.39 o
  -1   7   1    43570.36    40607.21    637.76 o
   0   7   1     3129.78     3072.02    125.19 o
   1   7   1    13445.58    11496.47    266.85 o
   2   7   1     4959.28     4075.38    118.53 o
   3   7   1     5556.80     5050.30    121.50 o
   4   7   1    20760.98    19359.07    249.29 o
   5   7   1     1060.69     1150.40     48.22 o
   6   7   1     9299.02     8842.05    133.46 o
   7   7   1     2843.87     2833.57     84.73 o
   8   7   1       71.36      146.86     29.97 o
   9   7   1    18336.65    18602.22    230.10 o
  10   7   1    12863.32    12692.51    277.03 o
  11   7   1     2445.87     2303.14     82.35 o
  12   7   1       46.59        8.01     32.34 o
  13   7   1      766.72      692.17     49.30 o
  14   7   1      286.76      375.40     49.23 o
  15   7   1      341.59      329.74     39.32 o
  16   7   1     1259.61     1064.58     86.38 o
  17   7   1     1061.30      836.50     85.42 o
  18   7   1      522.19      347.28     55.60 o
  19   7   1     1038.01     1382.58    128.76 o
  20   7   1     7707.06     7800.59    399.91 o
  21   7   1      585.73      518.73    129.72 o
  22   7   1      330.15      325.57     62.24 o
  23   7   1      118.68      -45.28     86.74 o
  24   7   1        1.27      -85.79     85.79 o
  25   7   1      409.16      120.90     93.43 o
  26   7   1     1646.01     1865.15    261.41 o
 -26   8   1        7.06      118.90    111.19 o
 -25   8   1     4662.45     4641.24    399.18 o
 -24   8   1      656.96      831.02    175.44 o
 -23   8   1      317.79       45.34    114.20 o
 -22   8   1       22.71       99.77     62.83 o
 -21   8   1     6430.09     6888.48    449.28 o
 -20   8   1     4818.42     5713.13    343.51 o
 -19   8   1     1052.33     1381.64    207.75 o
 -18   8   1       17.75       17.37     50.73 o
 -17   8   1       22.89      -22.63     46.76 o
 -16   8   1      220.35       36.92     83.86 o
 -15   8   1    30387.80    32549.54    623.03 o
 -14   8   1      586.01      669.12     62.18 o
 -13   8   1        0.79       28.47     31.09 o
 -12   8   1    13299.71    14072.28    249.40 o
 -11   8   1     7424.48     7099.82    212.96 o
 -10   8   1    25144.03    25198.53    542.27 o
  -9   8   1     1088.47     1123.59     43.04 o
  -8   8   1      372.02      304.03     22.27 o
  -7   8   1     2261.30     2077.74     61.22 o
  -6   8   1      837.79      837.47     37.08 o
  -5   8   1    15780.53    13111.35    242.90 o
  -4   8   1     4605.48     4207.80    165.82 o
  -3   8   1     2154.60     1904.64    102.48 o
  -2   8   1     1679.74     1434.54     60.61 o
  -1   8   1    38587.82    39310.37    643.62 o
   0   8   1    82028.60    82763.13   1169.27 o
   1   8   1    46778.36    44801.90    714.61 o
   2   8   1     4683.23     4290.03    150.67 o
   3   8   1    20459.36    19758.12    286.90 o
   4   8   1    37171.81    33872.59    377.42 o
   5   8   1     2320.49     2095.83     74.44 o
   6   8   1    17244.51    17004.33    305.94 o
   7   8   1    12793.22    11753.18    236.07 o
   8   8   1     8199.93     8304.93    194.85 o
   9   8   1    73034.27    75988.41    828.61 o
  10   8   1     7970.24     8929.99    159.36 o
  11   8   1    53840.98    57029.82    949.13 o
  12   8   1     3054.35     3124.37    102.52 o
  13   8   1     2832.65     2949.85    115.81 o
  14   8   1    15810.68    18053.85    472.72 o
  15   8   1    11529.62    11806.79    282.33 o
  16   8   1     2157.60     2128.24    137.39 o
  17   8   1     4321.08     4486.86    232.60 o
  18   8   1       35.58       41.42     49.38 o
  19   8   1    26648.77    27174.98    902.22 o
  20   8   1      459.37      608.19    124.22 o
  21   8   1     7375.34     7981.06    389.38 o
  22   8   1      540.79      529.03     87.89 o
  23   8   1        0.28      -58.05    113.21 o
  24   8   1     3119.91     2823.78    370.33 o
  25   8   1      434.60      292.85    175.64 o
  26   8   1       88.71      121.77     99.12 o
 -26   9   1       26.97      297.72    135.96 o
 -25   9   1      129.16      590.44    243.40 o
 -24   9   1     5602.08     5947.12    439.80 o
 -23   9   1      334.68      264.20     99.93 o
 -22   9   1      181.93      118.35     68.43 o
 -21   9   1      346.73      468.14     97.85 o
 -20   9   1      826.60     1215.49    181.13 o
 -19   9   1     4344.72     4248.51    283.01 o
 -18   9   1      120.43       52.05     50.93 o
 -17   9   1     1824.61     2059.97    121.67 o
 -16   9   1     1038.80      905.90     75.66 o
 -15   9   1     7297.38     7917.82    232.71 o
 -14   9   1    18815.20    19874.72    511.34 o
 -13   9   1     2226.27     2613.92    107.87 o
 -12   9   1      956.18     1043.84     69.55 o
 -11   9   1    73717.40    76886.14   1672.80 o
 -10   9   1     6129.10     6867.91    244.74 o
  -9   9   1    55863.71    55282.07   1526.18 o
  -8   9   1     7246.97     6833.82    149.32 o
  -7   9   1    10237.26     9062.13    258.11 o
  -6   9   1     4865.53     4239.82    144.44 o
  -5   9   1    79360.70    76779.92   1035.15 o
  -4   9   1    18142.32    16758.78    332.27 o
  -3   9   1    37647.31    35496.67    647.00 o
  -2   9   1     9051.89     8944.64    255.76 o
  -1   9   1   267262.53   287009.47   3582.14 o
   0   9   1     9468.69    10214.21    278.49 o
   1   9   1   165179.08   177455.45   2310.33 o
   2   9   1       22.89       45.79     22.35 o
   3   9   1    14887.50    14297.08    432.39 o
   4   9   1    56839.20    53548.64    608.99 o
   5   9   1    32492.79    30909.45    369.38 o
   6   9   1     6345.19     5965.04    138.54 o
   7   9   1     7695.26     6925.93    152.60 o
   8   9   1      927.01      970.81     52.41 o
   9   9   1    30464.39    31112.40    558.47 o
  10   9   1     8705.69     9855.26    285.55 o
  11   9   1    13860.99    14752.77    353.91 o
  12   9   1      487.77      532.19     53.91 o
  13   9   1      170.69      173.84     42.32 o
  14   9   1    12072.92    13016.90    377.75 o
  15   9   1       53.70      286.72     73.65 o
  16   9   1      498.43      540.60     80.48 o
  17   9   1      436.31      328.78     56.82 o
  18   9   1       31.95      -43.84    104.40 o
  19   9   1      307.80      234.54     65.97 o
  20   9   1     1196.92     1748.28    159.56 o
  21   9   1     1123.51     1386.37    138.26 o
  22   9   1       71.26       92.30     87.71 o
  23   9   1      735.99      686.21    151.39 o
  24   9   1     2052.91     2553.63    290.31 o
  25   9   1     2401.23     2168.29    277.80 o
  26   9   1       16.26      372.80    141.55 o
 -25  10   1     1347.61     1977.58    372.84 o
 -24  10   1     1676.77     2119.81    420.36 o
 -23  10   1      745.87      580.72    102.31 o
 -22  10   1      278.07      268.69     80.05 o
 -21  10   1     2772.53     3102.03    283.67 o
 -20  10   1      963.66     1115.04    194.50 o
 -19  10   1     1330.46      887.30    708.23 o
 -18  10   1      130.79       43.87     63.27 o
 -17  10   1      237.02      101.50     44.98 o
 -16  10   1     5639.12     5936.33    188.07 o
 -15  10   1    10642.22    11542.21    258.54 o
 -14  10   1    15181.57    15671.03    400.88 o
 -13  10   1      415.50      362.62     48.31 o
 -12  10   1      648.32      978.36     77.88 o
 -11  10   1     3947.98     4294.95    134.90 o
 -10  10   1      849.92     1116.53     89.59 o
  -9  10   1       99.78      156.34     29.55 o
  -8  10   1      216.87      140.42     21.93 o
  -7  10   1      622.17      576.05     40.14 o
  -6  10   1    32538.41    29317.81    405.94 o
  -5  10   1      236.60      216.33     29.99 o
  -4  10   1    40014.63    36380.56    679.60 o
  -3  10   1     4040.23     4167.65    114.75 o
  -2  10   1      938.09      838.70     75.76 o
  -1  10   1      370.62     1243.50    175.58 o
   0  10   1    55445.93    58753.67   1145.70 o
   1  10   1    17447.58    17935.90    410.35 o
   2  10   1     4697.01     4444.90    184.64 o
   3  10   1     9123.47     9092.42    364.61 o
   4  10   1    43912.00    43646.41    536.28 o
   5  10   1     5858.95     5910.83    139.43 o
   6  10   1     3927.94     3883.05    131.49 o
   7  10   1     1914.05     2044.42     82.76 o
   8  10   1      417.11      345.38     33.60 o
   9  10   1    18133.58    18317.58    487.45 o
  10  10   1    23145.51    23740.44    548.49 o
  11  10   1    32233.29    33252.39   1087.75 o
  12  10   1       62.53       96.49     40.20 o
  13  10   1      915.30     1146.77    106.02 o
  14  10   1    10107.40    10591.12    347.77 o
  15  10   1     8792.95     9690.74    416.74 o
  16  10   1      256.47      104.24     76.85 o
  17  10   1      468.01      266.89     51.85 o
  18  10   1        3.41      -72.99     72.99 o
  19  10   1     5578.11     4666.80    319.23 o
  20  10   1      734.15      861.63    113.30 o
  21  10   1     3555.68     3715.11    302.51 o
  22  10   1        2.96      -70.70     70.70 o
  23  10   1       48.05      129.71     90.68 o
  24  10   1     6283.80     6328.23    432.97 o
  25  10   1      142.15      266.33    147.62 o
 -25  11   1      414.17      853.86    200.24 o
 -24  11   1     7213.50     8152.77   1000.21 o
 -23  11   1      333.12      236.09     90.62 o
 -22  11   1     1447.00     1328.01    203.08 o
 -21  11   1       85.26       91.51     75.43 o
 -20  11   1      363.24      146.05     86.79 o
 -19  11   1       37.66      -75.32     89.53 o
 -18  11   1       73.90      -74.84     96.71 o
 -17  11   1      100.40      -66.33     66.33 o
 -16  11   1     4226.38     4490.09    185.01 o
 -15  11   1     5096.59     6234.62    214.29 o
 -14  11   1    15827.25    17494.04    574.15 o
 -13  11   1     1851.78     2099.67    122.27 o
 -12  11   1     1444.08     1455.13     88.59 o
 -11  11   1        1.46       24.08     43.84 o
 -10  11   1     7711.43     8392.59    264.77 o
  -9  11   1       24.00        7.04     23.74 o
  -8  11   1     1878.19     1827.04     92.90 o
  -7  11   1     3295.08     2879.67    112.16 o
  -6  11   1     2226.28     2246.54     70.44 o
  -5  11   1    12797.97    12058.82    209.63 o
  -4  11   1     5649.68     5850.79    159.71 o
  -3  11   1      348.14      400.81     45.18 o
  -2  11   1      163.20      281.49     73.13 o
  -1  11   1      187.19      408.75     62.95 o
   0  11   1    36606.73    37204.03    686.69 o
   1  11   1     1099.72     1070.03     97.26 o
   2  11   1     2373.51     2191.67    104.88 o
   3  11   1     1774.74     1493.72     85.90 o
   4  11   1     2500.24     2276.15     97.99 o
   5  11   1    17819.99    17627.13    271.73 o
   6  11   1       23.17       48.37     20.17 o
   7  11   1      109.10      108.43     28.61 o
   8  11   1      214.46      116.22     21.15 o
   9  11   1        1.85       18.49     25.69 o
  10  11   1     2924.67     2923.16    125.41 o
  11  11   1     2688.74     2630.09    134.87 o
  12  11   1     1156.62     1260.34     96.33 o
  13  11   1       17.34      -15.02     49.58 o
  14  11   1     6860.25     7397.92    356.91 o
  15  11   1      677.18      922.13    120.43 o
  16  11   1     1929.70     1508.76    135.51 o
  17  11   1        0.94      -93.01     93.01 o
  18  11   1        6.89      -84.90     84.90 o
  19  11   1        7.35       12.89    213.24 o
  20  11   1      428.15      490.79    122.33 o
  21  11   1      144.19      262.87     81.78 o
  22  11   1     1533.52     1655.60    177.71 o
  23  11   1      309.51      343.09     84.31 o
  24  11   1     2639.75     3096.07    264.12 o
  25  11   1        0.06      229.85    473.67 o
 -25  12   1      844.27     1342.39    244.63 o
 -24  12   1     2660.10     2679.12    249.02 o
 -23  12   1       78.52      170.73    173.32 o
 -22  12   1      218.36      -15.53     96.49 o
 -21  12   1     1037.20      985.22    142.40 o
 -20  12   1      723.45      694.67    136.08 o
 -19  12   1     6690.91     7153.43    441.88 o
 -18  12   1       27.05      -82.85     82.85 o
 -17  12   1     1167.87      941.21    184.10 o
 -16  12   1     6184.44     6851.38    435.24 o
 -15  12   1     2335.12     3616.49    191.82 o
 -14  12   1    14482.77    14624.78    393.46 o
 -13  12   1      309.21      217.52     84.26 o
 -12  12   1     3634.73     3449.92    130.38 o
 -11  12   1     4140.69     4309.36    140.86 o
 -10  12   1     2784.47     2811.05    107.58 o
  -9  12   1    12482.82    12645.48    264.85 o
  -8  12   1        2.63      -23.31     23.31 o
  -7  12   1        4.22      -21.97     21.97 o
  -6  12   1    10214.92    10101.88    203.00 o
  -5  12   1     2640.23     2575.96    110.65 o
  -4  12   1    13644.92    13763.63    280.33 o
  -3  12   1      767.01      868.24     92.49 o
  -2  12   1     4029.37     4028.51    189.41 o
  -1  12   1     9213.08     8692.69    288.53 o
   0  12   1    59758.14    62877.64   1126.93 o
   1  12   1     2021.31     2265.55    139.47 o
   2  12   1       98.72       84.97     31.94 o
   3  12   1       15.42      -42.37     42.37 o
   4  12   1    28405.57    28143.27    600.51 o
   5  12   1    51441.47    50965.17    661.75 o
   6  12   1       76.02      130.95     35.88 o
   7  12   1      872.32      754.04     55.54 o
   8  12   1       12.89      -28.69     28.69 o
   9  12   1    11158.03    11278.83    411.20 o
  10  12   1    54544.77    54877.09   1448.83 o
  11  12   1    16254.72    16487.32    493.81 o
  12  12   1      450.64      320.02     61.48 o
  13  12   1      277.78      206.42     86.11 o
  14  12   1     7678.46     8617.21    322.78 o
  15  12   1    28000.28    30424.48    873.31 o
  16  12   1      810.82      646.42     91.68 o
  17  12   1      384.62      214.83     67.87 o
  18  12   1     1073.97      734.49     90.49 o
  19  12   1     2808.12     2930.22    219.66 o
  20  12   1     7622.78     8505.04   1328.02 o
  21  12   1     3170.68     3433.65    254.79 o
  22  12   1       99.19      -37.12     75.92 o
  23  12   1       78.14      -29.78     76.85 o
  24  12   1     3377.43     3395.68    277.59 o
  25  12   1     3078.71     2930.52    266.80 o
 -24  13   1      869.93      577.26    117.07 o
 -23  13   1      342.87      116.38     82.79 o
 -22  13   1      322.58       53.09    128.27 o
 -21  13   1       84.08      105.38     89.25 o
 -20  13   1     5862.58     5857.50    394.53 o
 -19  13   1     1814.07     1916.98    235.83 o
 -18  13   1      277.75      -57.38     86.46 o
 -17  13   1      114.27      -77.93    100.74 o
 -16  13   1      204.55      169.79     73.77 o
 -15  13   1     9314.74    10549.00    463.86 o
 -14  13   1     2496.46     2683.70    178.06 o
 -13  13   1      264.62      112.12     48.49 o
 -12  13   1     1398.50     1597.49    100.94 o
 -11  13   1    17875.09    18573.35    426.41 o
 -10  13   1    37424.78    40126.20    939.69 o
  -9  13   1    30092.51    30710.15    954.75 o
  -8  13   1     3063.73     2605.69    122.01 o
  -7  13   1     4917.27     4521.34    179.21 o
  -6  13   1     1316.75     1557.53     79.43 o
  -5  13   1    55556.11    56987.54    919.35 o
  -4  13   1      546.26      546.04     56.97 o
  -3  13   1     2825.43     2781.16    135.54 o
  -2  13   1      496.94      495.23     70.30 o
  -1  13   1    42078.53    44134.73    820.36 o
   0  13   1    72624.00    79788.98   1265.39 o
   1  13   1    52379.73    55447.96    965.56 o
   2  13   1     2125.92     2028.87    111.08 o
   3  13   1     9596.99     8616.57    323.04 o
   4  13   1       78.84      112.16     50.21 o
   5  13   1    36261.18    35978.41    455.68 o
   6  13   1      101.73       74.58     33.42 o
   7  13   1       12.76      -18.79     21.98 o
   8  13   1     1265.44     1232.32    102.18 o
   9  13   1     8504.14     9370.00    252.01 o
  10  13   1    18852.91    19819.22    762.07 o
  11  13   1    12505.43    12976.08    509.58 o
  12  13   1     1040.02     1122.05     95.89 o
  13  13   1       64.71       20.80     51.90 o
  14  13   1     1289.42     1551.54    146.73 o
  15  13   1       94.35      519.81    104.67 o
  16  13   1       49.83      146.95     82.28 o
  17  13   1      420.36      184.01     61.24 o
  18  13   1      273.85      158.85     56.80 o
  19  13   1      324.40     1012.70    167.40 o
  20  13   1     1020.15     1537.18    227.60 o
  21  13   1       53.21       68.41    132.30 o
  22  13   1      443.95      326.84     92.71 o
  23  13   1        4.68      -91.94     91.94 o
  24  13   1      421.07      384.83    106.41 o
 -24  14   1      940.81      664.09    117.25 o
 -23  14   1      338.66      120.84     74.33 o
 -22  14   1       17.06     -106.21    106.21 o
 -21  14   1      489.22      453.58    122.64 o
 -20  14   1     1743.17     2414.20    471.73 o
 -19  14   1     3908.88     4289.23    360.81 o
 -18  14   1       30.03      -49.22     73.02 o
 -17  14   1      277.80       64.35     74.13 o
 -16  14   1       50.92       21.28     60.70 o
 -15  14   1     8691.32     9426.54    357.54 o
 -14  14   1     1595.24     1571.38    138.53 o
 -13  14   1      932.87      780.03     83.04 o
 -12  14   1     1357.45     1334.14    105.26 o
 -11  14   1      230.65      373.66     66.73 o
 -10  14   1    12060.22    12807.75    529.61 o
  -9  14   1     2510.29     2435.56    128.32 o
  -8  14   1      358.59      247.71     49.86 o
  -7  14   1      624.39      412.18     47.94 o
  -6  14   1     1236.23      998.08     65.35 o
  -5  14   1     3053.06     2839.28    126.40 o
  -4  14   1      388.81      400.50     47.57 o
  -3  14   1        1.41       -8.49     28.45 o
  -2  14   1     1316.70     1574.46    162.05 o
  -1  14   1     7711.85     8399.55    310.89 o
   0  14   1    17957.64    20192.38    512.00 o
   1  14   1     3045.81     4062.13    213.06 o
   2  14   1      428.81      316.65     43.76 o
   3  14   1      485.57      617.75     68.49 o
   4  14   1     3025.84     3066.82    129.51 o
   5  14   1     4007.60     4148.34    163.38 o
   6  14   1     1467.99     1290.63     75.66 o
   7  14   1       15.75      -23.40     32.37 o
   8  14   1      346.97      244.73     40.47 o
   9  14   1    16942.81    16700.97    406.41 o
  10  14   1    11822.47    12381.01    311.15 o
  11  14   1     9038.13     8568.34    313.52 o
  12  14   1       29.53       68.59     51.42 o
  13  14   1        5.69      -68.25     68.25 o
  14  14   1     3160.61     3434.55    209.77 o
  15  14   1     5360.18     6118.45    289.54 o
  16  14   1      628.92      539.04     89.61 o
  17  14   1       89.89     -100.60    100.60 o
  18  14   1     1629.68     1603.99    189.85 o
  19  14   1     6995.71     7832.62    426.10 o
  20  14   1     6675.85     7269.62   1187.93 o
  21  14   1      975.91     1046.71    183.99 o
  22  14   1      231.73       43.75    105.04 o
  23  14   1       28.11      -95.11     95.11 o
  24  14   1      175.54       76.90     73.72 o
 -23  15   1      106.50      -99.92     99.92 o
 -22  15   1      138.72      -23.38    112.66 o
 -21  15   1      807.39      541.41    181.94 o
 -20  15   1     9184.26    10427.42    744.37 o
 -19  15   1        6.11      325.80    111.88 o
 -18  15   1       55.69      -91.08     91.08 o
 -17  15   1     1307.43     1370.68    172.10 o
 -16  15   1     1492.24     1658.77    157.68 o
 -15  15   1      581.72      576.22     92.58 o
 -14  15   1      180.98      108.15     52.14 o
 -13  15   1      207.02       73.90     54.84 o
 -12  15   1     3255.66     3340.01    168.51 o
 -11  15   1     2191.33     2284.54    138.19 o
 -10  15   1    14725.75    15703.26    421.83 o
  -9  15   1      835.40      984.59    135.70 o
  -8  15   1      307.05      123.89     41.52 o
  -7  15   1      761.99      728.89     62.88 o
  -6  15   1     2299.98     2220.72    100.79 o
  -5  15   1     1059.91     1171.29     87.08 o
  -4  15   1     1411.08     1514.58     93.63 o
  -3  15   1      443.24      424.96     57.64 o
  -2  15   1     1289.42     1525.24    130.06 o
  -1  15   1        0.44      105.33     48.29 o
   0  15   1    11798.56    14008.74    428.56 o
   1  15   1     1118.43     1391.10    102.34 o
   2  15   1      240.94      219.62     44.56 o
   3  15   1      264.13      219.28     38.91 o
   4  15   1     6753.91     7010.74    207.04 o
   5  15   1     3543.07     3256.14    124.57 o
   6  15   1       80.82       94.21     37.45 o
   7  15   1     1155.78      968.88     63.11 o
   8  15   1      516.16      292.07     40.14 o
   9  15   1        2.03      -48.02     48.02 o
  10  15   1     5818.74     6070.30    215.27 o
  11  15   1      162.01      277.48     72.01 o
  12  15   1      119.44       -2.97     74.69 o
  13  15   1      110.24      -63.58     63.58 o
  14  15   1      510.09      477.54     86.54 o
  15  15   1     1469.54     1859.83    163.41 o
  16  15   1      834.21      985.15    126.12 o
  17  15   1      177.68       18.58     75.28 o
  18  15   1      334.12      203.97     83.39 o
  19  15   1      145.91      409.68    252.12 o
  20  15   1     2329.92     2584.34    224.55 o
  21  15   1        0.34       96.81     82.53 o
  22  15   1        1.61     -116.33    116.33 o
  23  15   1       17.60     -104.78    104.78 o
 -23  16   1      104.01     -115.66    115.66 o
 -22  16   1       10.14      -77.04    112.73 o
 -21  16   1     2770.79     2811.82    293.01 o
 -20  16   1     4660.72     4996.86    497.48 o
 -19  16   1      708.95      830.90    140.38 o
 -18  16   1       66.80      -67.77     67.77 o
 -17  16   1       40.06      -62.37     68.03 o
 -16  16   1     1121.18     1537.38    161.07 o
 -15  16   1      448.90      578.61    110.05 o
 -14  16   1     2289.47     2373.35    180.77 o
 -13  16   1        7.33      -68.83     68.83 o
 -12  16   1        2.87      -28.83     54.01 o
 -11  16   1     4494.82     5032.09    247.42 o
 -10  16   1    25677.87    26708.38    590.57 o
  -9  16   1      886.08      974.74     87.87 o
  -8  16   1        0.29      -48.25     48.25 o
  -7  16   1      967.81      918.49     79.91 o
  -6  16   1      466.46      488.37     56.32 o
  -5  16   1     1465.97     1585.89    105.65 o
  -4  16   1     8856.80     9065.64    245.29 o
  -3  16   1      154.25       62.36     40.83 o
  -2  16   1      141.43       85.56     36.41 o
  -1  16   1        0.40      114.82     61.07 o
   0  16   1    22472.57    24377.19    610.90 o
   1  16   1     1345.42     1318.16    103.56 o
   2  16   1      750.48      747.54     77.35 o
   3  16   1     6316.06     6500.83    231.24 o
   4  16   1    14590.93    14959.16    324.59 o
   5  16   1    11742.26    12785.26    267.99 o
   6  16   1     4855.21     4634.86    197.50 o
   7  16   1      551.96      371.49     57.79 o
   8  16   1      106.89      -47.30     47.30 o
   9  16   1     1149.40     1165.38     95.79 o
  10  16   1     6610.34     6882.90    239.54 o
  11  16   1     3914.68     4249.73    322.28 o
  12  16   1     2901.07     2720.18    153.45 o
  13  16   1     4723.49     4891.59    217.99 o
  14  16   1    14190.48    14808.20    404.94 o
  15  16   1    11079.72    12831.33    442.03 o
  16  16   1      507.43      672.30    120.71 o
  17  16   1     1039.46      952.82    156.04 o
  18  16   1      260.71       49.24    106.25 o
  19  16   1      896.76      748.24    125.63 o
  20  16   1     1840.84     1867.88    193.68 o
  21  16   1     2461.84     2484.58    338.26 o
  22  16   1      452.13      364.27    105.06 o
  23  16   1      709.30      477.65     92.56 o
 -22  17   1      303.50      141.48    130.29 o
 -21  17   1      504.01      392.27    117.59 o
 -20  17   1      732.13     1079.50    203.00 o
 -19  17   1      113.46      381.75    106.23 o
 -18  17   1      250.84      159.75     63.13 o
 -17  17   1      761.92      678.69    105.63 o
 -16  17   1      460.26      579.82    103.27 o
 -15  17   1    12082.94    12333.87    440.84 o
 -14  17   1     7356.60     8265.19    347.12 o
 -13  17   1     2134.02     2048.71    142.80 o
 -12  17   1     1247.26     1350.79    116.14 o
 -11  17   1    13952.76    15323.39    651.80 o
 -10  17   1     1060.48     1474.77    143.06 o
  -9  17   1     2305.26     2232.37    158.91 o
  -8  17   1      798.41      667.70     99.00 o
  -7  17   1     1619.43     1605.97    109.68 o
  -6  17   1    12033.06    13090.03    357.00 o
  -5  17   1    50807.99    54875.24    874.80 o
  -4  17   1    15929.26    15991.32    567.75 o
  -3  17   1     3219.25     2935.41    139.28 o
  -2  17   1     4252.53     4100.48    334.89 o
  -1  17   1    24085.00    25705.34    651.16 o
   0  17   1      249.75      914.52    164.71 o
   1  17   1     8898.17     9206.40    468.02 o
   2  17   1     1504.35     1341.33    103.56 o
   3  17   1     1318.18     1507.51    101.89 o
   4  17   1    20469.60    20691.79    406.74 o
   5  17   1    34655.62    35000.24    731.11 o
   6  17   1      951.91     1186.63    132.36 o
   7  17   1      835.14      739.81     73.08 o
   8  17   1     1536.89     1512.78    103.42 o
   9  17   1     6856.50     6893.14    238.04 o
  10  17   1     1242.30     1325.49    127.69 o
  11  17   1      827.72      857.84    109.17 o
  12  17   1       64.32       40.28     61.90 o
  13  17   1       75.12       44.21     45.77 o
  14  17   1     4357.43     5156.08    243.19 o
  15  17   1     1331.42     2369.71    205.43 o
  16  17   1      404.65      844.02    130.10 o
  17  17   1        7.83      -90.58     90.58 o
  18  17   1       24.57      -91.78     91.78 o
  19  17   1      160.01      162.02     94.03 o
  20  17   1      535.79      499.66    104.82 o
  21  17   1      865.67     1128.26    334.48 o
  22  17   1       30.69      -70.06    104.72 o
 -21  18   1     3295.32     3119.28    318.31 o
 -20  18   1     1412.16     1617.37    239.25 o
 -19  18   1     3203.63     2986.04    246.06 o
 -18  18   1      244.03       62.42     63.39 o
 -17  18   1       55.11      -11.25     61.21 o
 -16  18   1      207.18      321.54     90.04 o
 -15  18   1     1042.29     1352.61    161.50 o
 -14  18   1     1950.31     2164.25    160.61 o
 -13  18   1       48.71      -32.38     71.43 o
 -12  18   1      134.54      137.09     56.43 o
 -11  18   1    11057.13    11766.61    399.89 o
 -10  18   1     1797.96     2014.37    162.18 o
  -9  18   1     5789.36     5457.20    255.66 o
  -8  18   1     1607.53     1496.11    103.23 o
  -7  18   1      203.24      141.70     41.21 o
  -6  18   1      733.91      963.78    100.06 o
  -5  18   1      473.29      847.14     92.39 o
  -4  18   1     4986.24     5128.99    371.33 o
  -3  18   1       22.91      -47.51     47.51 o
  -2  18   1       11.13      -77.23     77.23 o
  -1  18   1     1146.70     1448.80    142.78 o
   0  18   1     1451.66     1573.26    119.24 o
   1  18   1      425.97      529.86     70.05 o
   2  18   1     3588.29     3459.93    176.50 o
   3  18   1     4467.93     4507.35    180.32 o
   4  18   1     2910.76     3135.63    157.67 o
   5  18   1    21860.07    22322.51    578.15 o
   6  18   1     9939.70     9952.87    276.40 o
   7  18   1      568.65      553.94     79.02 o
   8  18   1        2.16      -33.35     50.21 o
   9  18   1     2165.85     1951.22    126.79 o
  10  18   1     2235.61     2507.34    176.41 o
  11  18   1     6630.64     6486.47    446.01 o
  12  18   1     1663.83     1574.79    141.77 o
  13  18   1     4432.09     4474.92    217.05 o
  14  18   1     6468.20     7518.33    297.00 o
  15  18   1    13669.64    14805.31    492.80 o
  16  18   1      867.07     1078.20    143.92 o
  17  18   1      444.33      275.12     76.87 o
  18  18   1      176.54       24.14    232.75 o
  19  18   1      783.01      500.69     91.49 o
  20  18   1        6.34        5.81     62.22 o
  21  18   1     1805.95     1534.07    226.23 o
 -20  19   1      323.76      332.22    194.71 o
 -19  19   1      718.87      590.64    167.57 o
 -18  19   1      233.02      111.28     70.58 o
 -17  19   1      134.87      -71.57     83.23 o
 -16  19   1     1971.34     2010.52    268.10 o
 -15  19   1      638.61     1155.35    150.88 o
 -14  19   1     4805.48     4748.42    237.72 o
 -13  19   1     1254.82     1144.72    108.54 o
 -12  19   1      225.68      118.26     57.14 o
 -11  19   1       90.83      121.16     58.52 o
 -10  19   1      335.43      303.69     92.87 o
  -9  19   1       58.34      -57.11     64.17 o
  -8  19   1     2827.03     2713.48    151.89 o
  -7  19   1        0.66       -9.68     38.39 o
  -6  19   1     2597.35     2998.24    158.65 o
  -5  19   1    12695.65    13957.17    411.51 o
  -4  19   1     1797.82     1899.65    148.58 o
  -3  19   1     1060.40      774.26     69.27 o
  -2  19   1      675.76      618.94     61.49 o
  -1  19   1     1215.57     1227.55    138.61 o
   0  19   1     4254.19     4559.43    271.43 o
   1  19   1        1.34       45.32     36.48 o
   2  19   1      972.44      980.31     94.79 o
   3  19   1       46.02      -14.59     48.53 o
   4  19   1     7169.25     7072.74    240.48 o
   5  19   1     9549.83     9871.95    273.66 o
   6  19   1      106.78      129.91     49.65 o
   7  19   1      441.89      366.62     48.13 o
   8  19   1      222.68       95.38     47.15 o
   9  19   1      169.35      178.09     46.38 o
  10  19   1      764.64      895.92    116.78 o
  11  19   1      360.55      230.74    104.96 o
  12  19   1      311.88      -44.13     73.49 o
  13  19   1       36.59     -105.68    105.68 o
  14  19   1     4467.07     4715.65    236.23 o
  15  19   1      204.82      527.79    128.46 o
  16  19   1      131.78      121.44    111.37 o
  17  19   1      191.30       24.23     98.33 o
  18  19   1       18.69     -112.37    112.37 o
  19  19   1      592.01      725.96    122.40 o
  20  19   1      129.73      109.03     60.00 o
 -20  20   1       88.38      227.38     92.79 o
 -19  20   1      118.77       99.09    178.95 o
 -18  20   1      613.33      334.82    106.99 o
 -17  20   1      245.74        7.59    107.12 o
 -16  20   1     2610.64     2803.78    325.18 o
 -15  20   1     2873.99     3543.31    253.34 o
 -14  20   1     4689.21     5174.28    254.54 o
 -13  20   1      174.56       61.64     59.23 o
 -12  20   1     2109.15     2081.25    159.22 o
 -11  20   1     1757.66     1827.71    167.07 o
 -10  20   1       30.75      137.75     71.14 o
  -9  20   1     1508.58     1554.11    142.43 o
  -8  20   1       24.44      -68.97     68.97 o
  -7  20   1       33.96      -47.55     47.55 o
  -6  20   1     8678.75     9393.67    315.71 o
  -5  20   1     2151.73     2541.52    211.73 o
  -4  20   1     4325.91     4387.69    229.78 o
  -3  20   1      258.82      120.31     44.31 o
  -2  20   1     2914.26     3105.02    161.15 o
  -1  20   1    13838.78    14558.14    415.88 o
   0  20   1     5039.06     6348.14    333.66 o
   1  20   1     3851.53     4497.51    277.55 o
   2  20   1      101.29      145.70    171.55 o
   3  20   1       24.65      -55.58     55.58 o
   4  20   1      989.10     1122.07     87.03 o
   5  20   1      342.15      334.03     63.89 o
   6  20   1      324.55      281.65     55.99 o
   7  20   1      116.26       52.00     43.44 o
   8  20   1      860.01      868.64     88.09 o
   9  20   1     9761.07    10603.11    383.00 o
  10  20   1     8396.74     9933.39    380.41 o
  11  20   1     2740.50     2959.89    213.63 o
  12  20   1      198.70       49.88     73.00 o
  13  20   1      918.69      675.36     88.59 o
  14  20   1      161.94       44.87     84.52 o
  15  20   1       92.17      173.70     71.98 o
  16  20   1      361.20      195.53     70.65 o
  17  20   1      103.87      -48.97     77.63 o
  18  20   1        6.93      -87.30     87.30 o
  19  20   1     2570.85     2147.51    210.50 o
  20  20   1     1235.37     1526.47    188.97 o
 -19  21   1     2916.67     2875.91    307.82 o
 -18  21   1       17.57      -11.13     78.49 o
 -17  21   1      756.89      760.89    148.94 o
 -16  21   1        1.89       61.09     87.53 o
 -15  21   1      446.86      443.67    141.39 o
 -14  21   1       19.88      124.35     63.86 o
 -13  21   1      154.64      -20.40     61.94 o
 -12  21   1       98.15       43.46     49.15 o
 -11  21   1    10427.91    11313.07    425.96 o
 -10  21   1     7434.75     8695.75    424.80 o
  -9  21   1    16596.62    17659.76    523.13 o
  -8  21   1      219.28       96.55    107.48 o
  -7  21   1     3864.08     3979.34    195.92 o
  -6  21   1      931.48     1060.05    107.45 o
  -5  21   1     2826.49     3219.12    188.33 o
  -4  21   1     2362.46     2300.06    172.99 o
  -3  21   1      364.67      418.59     61.42 o
  -2  21   1      120.14      220.74     80.38 o
  -1  21   1    21434.47    23877.39   1191.79 o
   0  21   1    12684.42    14029.60    527.37 o
   1  21   1    24901.11    25673.58    737.57 o
   2  21   1     1419.26     1163.25    174.07 o
   3  21   1      740.97      605.81    127.37 o
   4  21   1      574.69      474.41     63.09 o
   5  21   1     2783.31     2909.06    165.60 o
   6  21   1      765.66      511.22     78.16 o
   7  21   1     1272.07     1166.06    103.00 o
   8  21   1     1241.05     1118.36    108.08 o
   9  21   1     3499.59     4198.57    254.32 o
  10  21   1     1959.54     2794.89    222.48 o
  11  21   1     5942.58     6896.70    330.63 o
  12  21   1     1164.09     1210.09    132.96 o
  13  21   1      197.37      131.66     52.45 o
  14  21   1      126.90      115.25     50.45 o
  15  21   1      226.21      281.01     89.62 o
  16  21   1       10.68      -77.18     77.18 o
  17  21   1      128.04       63.21     66.49 o
  18  21   1      613.70      491.37    102.39 o
  19  21   1        0.05      230.88    114.38 o
 -18  22   1       64.98     -130.58    130.58 o
 -17  22   1      166.05     -128.94    128.94 o
 -16  22   1      212.67      237.56    103.06 o
 -15  22   1     8564.97     9266.39    631.96 o
 -14  22   1      969.91     1106.73    170.52 o
 -13  22   1      599.82      489.99     96.48 o
 -12  22   1     1513.53     1485.53    163.75 o
 -11  22   1        6.47       56.30    102.69 o
 -10  22   1     1111.57     1539.56    167.17 o
  -9  22   1        2.40      138.41    115.85 o
  -8  22   1      390.82      257.42     68.17 o
  -7  22   1       96.22      -56.45     84.15 o
  -6  22   1      128.04      119.59     47.90 o
  -5  22   1     6973.11     7177.12    274.35 o
  -4  22   1       15.78       13.59     45.97 o
  -3  22   1       88.94       -8.00     88.32 o
  -2  22   1     1937.38     1923.72    161.81 o
  -1  22   1     8204.07     9706.31    422.72 o
   0  22   1     4754.03     5512.94    334.49 o
   1  22   1     4527.14     5772.96    341.76 o
   2  22   1      809.67      701.11    101.55 o
   3  22   1      141.41       29.97     76.14 o
   4  22   1        2.74      -68.81    122.24 o
   5  22   1       49.68       37.64     69.40 o
   6  22   1      130.50       84.81     58.75 o
   7  22   1      636.64      611.19     89.69 o
   8  22   1      240.27      481.31    101.26 o
   9  22   1    21246.49    23669.94    631.62 o
  10  22   1     6619.85     7460.29    351.72 o
  11  22   1     5773.58     5881.44    313.35 o
  12  22   1      157.19       47.46     64.31 o
  13  22   1        3.61      -50.76     70.05 o
  14  22   1      237.01       27.58     50.89 o
  15  22   1      687.65      546.13    105.29 o
  16  22   1      968.46      870.33    131.24 o
  17  22   1      131.02      -17.78     80.52 o
  18  22   1      128.00      160.48     83.91 o
 -17  23   1       66.40      -49.32     96.98 o
 -16  23   1      316.74      113.20     96.44 o
 -15  23   1      602.65      558.95    147.37 o
 -14  23   1      869.97     1010.52    170.49 o
 -13  23   1       65.11      -55.09     67.48 o
 -12  23   1      256.02      166.62     85.27 o
 -11  23   1        6.15      -57.94     57.94 o
 -10  23   1     4867.82     5021.14    291.26 o
  -9  23   1     4978.47     5068.48    289.72 o
  -8  23   1       24.92      -82.20     82.20 o
  -7  23   1       87.08      -82.74     82.74 o
  -6  23   1       19.06       80.43     68.71 o
  -5  23   1      239.93      353.58     79.61 o
  -4  23   1      943.67     1031.23    125.71 o
  -3  23   1       49.98       -3.34    125.05 o
  -2  23   1        0.38      -29.75     84.01 o
  -1  23   1     1288.29     1540.58    153.50 o
   0  23   1     1950.65     1997.45    210.63 o
   1  23   1     2855.59     3285.44    219.04 o
   2  23   1     1020.20     1091.09    157.12 o
   3  23   1      176.40       33.18     79.17 o
   4  23   1       20.96      -67.37     67.37 o
   5  23   1      423.56      487.94     91.60 o
   6  23   1      787.44      719.11    101.07 o
   7  23   1      137.60      -72.71     75.03 o
   8  23   1      973.10      981.16    146.22 o
   9  23   1     1981.49     2510.14    263.21 o
  10  23   1      909.25      883.02    187.56 o
  11  23   1      437.03      476.15     98.34 o
  12  23   1      378.37      166.21     64.33 o
  13  23   1        0.84      -66.60     66.60 o
  14  23   1        0.78       -4.95     59.47 o
  15  23   1     1686.87     1899.39    244.23 o
  16  23   1      517.56      419.84    124.73 o
  17  23   1        0.05      -11.19    133.96 o
 -15  24   1      803.51     1081.30    202.47 o
 -14  24   1        0.42       20.68     88.77 o
 -13  24   1       40.46      -86.43     86.43 o
 -12  24   1      248.53       41.40     87.57 o
 -11  24   1      398.10      253.01    133.42 o
 -10  24   1     1670.37     1937.20    191.55 o
  -9  24   1      413.80      259.39     86.53 o
  -8  24   1       34.61      -13.87    129.64 o
  -7  24   1      341.19      205.32     67.59 o
  -6  24   1     1561.81     1792.78    215.73 o
  -5  24   1     3728.95     4230.72    264.70 o
  -4  24   1       92.56       72.01     59.81 o
  -3  24   1       56.72       -6.73    105.24 o
  -2  24   1       90.49       18.79     76.70 o
  -1  24   1        7.04       18.41     56.59 o
   0  24   1      565.63      567.45     93.31 o
   1  24   1        4.21      -13.56     66.51 o
   2  24   1      771.77      720.91    125.46 o
   3  24   1      926.61      763.74    107.75 o
   4  24   1        1.75      145.91     69.15 o
   5  24   1     5192.86     5306.93    296.38 o
   6  24   1      782.72      747.01    121.15 o
   7  24   1       12.15     -208.41    208.41 o
   8  24   1       60.35      138.40     75.56 o
   9  24   1      505.54      450.13    114.94 o
  10  24   1      343.70      211.44    147.24 o
  11  24   1     1010.57     1153.87    193.60 o
  12  24   1     1955.74     1896.62    233.37 o
  13  24   1      251.63       11.08     96.59 o
  14  24   1      407.33      274.24    125.85 o
  15  24   1     3735.05     3735.81    502.13 o
 -14  25   1       96.70      193.11    117.99 o
 -13  25   1      219.69      131.39     89.85 o
 -12  25   1      632.56      507.83    119.62 o
 -11  25   1     3399.46     3619.77    336.32 o
 -10  25   1      311.88      240.21    102.66 o
  -9  25   1      135.07       91.97     63.00 o
  -8  25   1     1158.00     1125.82    182.08 o
  -7  25   1      421.27      463.72    116.22 o
  -6  25   1     1223.44     1531.82    223.90 o
  -5  25   1    14975.49    15559.17    776.31 o
  -4  25   1      866.58      967.99    130.35 o
  -3  25   1      571.15      670.71    139.87 o
  -2  25   1      653.42      512.90    107.21 o
  -1  25   1     3125.35     3165.19    288.13 o
   0  25   1     1500.82     1392.67    137.17 o
   1  25   1     2831.79     2735.58    214.54 o
   2  25   1      652.67      704.58    112.54 o
   3  25   1      134.26      126.87     61.80 o
   4  25   1     2939.11     3458.30    250.25 o
   5  25   1    10904.04    11637.09    460.42 o
   6  25   1       34.31      275.71    101.10 o
   7  25   1      570.38      752.40    207.40 o
   8  25   1      139.16       58.85     60.07 o
   9  25   1        2.05      -41.50     83.82 o
  10  25   1      155.92      182.15    153.25 o
  11  25   1      582.79      350.41     89.96 o
  12  25   1       42.07      -55.61     87.53 o
  13  25   1       54.74      105.99    170.75 o
  14  25   1      709.43     1354.45    238.87 o
 -12  26   1      124.40       52.38     70.33 o
 -11  26   1     1774.44     1691.16    236.46 o
 -10  26   1       19.13      143.03     96.86 o
  -9  26   1     3097.01     3106.58    310.24 o
  -8  26   1      543.54      681.68    150.61 o
  -7  26   1      155.98        4.63     86.74 o
  -6  26   1     1393.58     1562.18    223.69 o
  -5  26   1     1824.24     2557.22    437.15 o
  -4  26   1      260.06      246.23     90.46 o
  -3  26   1      108.06      -64.01     75.87 o
  -2  26   1      123.14       76.48     95.69 o
  -1  26   1      140.49      109.35    163.90 o
   0  26   1     1327.37     1458.28    172.51 o
   1  26   1       46.92      -76.78     97.98 o
   2  26   1     1938.43     1812.53    181.63 o
   3  26   1     1543.51     1542.39    166.64 o
   4  26   1       49.86      393.24    109.18 o
   5  26   1     9789.80    10116.29    441.44 o
   6  26   1     1517.54     1945.82    248.70 o
   7  26   1        4.14       35.17     75.13 o
   8  26   1      982.81      802.13    153.78 o
   9  26   1      161.35      101.60     90.54 o
  10  26   1     1940.84     1504.23    219.91 o
  11  26   1     1608.31     1967.22    260.17 o
  12  26   1     1697.44     1191.67    198.02 o
 -10  27   1      856.58      828.03    178.70 o
  -9  27   1       29.50      -80.70     80.70 o
  -8  27   1     1576.94     1518.20    218.06 o
  -7  27   1        0.08      -82.56     82.56 o
  -6  27   1      812.64      854.81    171.33 o
  -5  27   1     5527.50     5902.01    474.69 o
  -4  27   1       57.72      176.26     74.62 o
  -3  27   1       21.94      -54.92     62.42 o
  -2  27   1      370.92      215.19     77.51 o
  -1  27   1      279.94      313.17     86.22 o
   0  27   1     1316.36     1099.90    190.04 o
   1  27   1      394.36      473.17    107.20 o
   2  27   1      632.49      560.43    105.56 o
   3  27   1        0.14      -29.77     59.94 o
   4  27   1     1258.25     1468.09    173.25 o
   5  27   1     3685.02     3953.35    282.49 o
   6  27   1       59.64      193.20    106.09 o
   7  27   1        9.47      -72.73     92.86 o
   8  27   1      432.79      178.48    216.00 o
   9  27   1        6.49      -63.78    109.58 o
  10  27   1      549.52      398.44    142.30 o
  -8  28   1      190.75      250.06     89.43 o
  -7  28   1       11.72      -92.99    111.55 o
  -6  28   1       69.71       46.95    137.29 o
  -5  28   1     1474.60     1449.74    221.49 o
  -4  28   1      267.26      174.18     83.01 o
  -3  28   1       30.52      -22.11     83.30 o
  -2  28   1      461.15      337.51     79.13 o
  -1  28   1     2049.97     2297.30    250.59 o
   0  28   1      149.38      265.00     81.31 o
   1  28   1      675.50      680.79    131.59 o
   2  28   1      381.41      307.91    103.65 o
   3  28   1        5.06      -80.70     80.70 o
   4  28   1      440.82      465.52    110.57 o
   5  28   1     3320.85     3214.31    330.15 o
   6  28   1       69.13      146.20    112.45 o
   7  28   1       21.42      -75.36    113.64 o
   8  28   1      357.17      162.43     91.94 o
  -3  29   1      208.84      133.89     77.88 o
  -2  29   1       66.91      182.78    100.58 o
  -1  29   1     2861.32     2860.09    224.51 o
   0  29   1      806.71     1116.67    175.34 o
   1  29   1     2869.91     3240.31    277.51 o
   2  29   1      207.90       58.34     87.38 o
   3  29   1       71.01      -15.87     71.48 o
 -26   0   2      533.19      436.23    174.61 o
 -24   0   2     2089.17     2335.27    279.58 o
 -22   0   2      275.89      194.88     69.90 o
 -20   0   2     1786.43     1778.52    259.67 o
 -18   0   2      703.92      496.28     85.28 o
 -16   0   2    30166.40    27943.88   1261.43 o
 -14   0   2    34786.61    32508.07    658.04 o
 -12   0   2     7557.52     7186.47    190.86 o
 -10   0   2    43941.88    45292.06    562.77 o
  -8   0   2     7312.98     6741.21    206.91 o
  -6   0   2   150149.03   137040.66   1679.99 o
  -4   0   2   390703.41   350698.56  10995.99 o
   4   0   2   280248.09   292900.31  11568.85 o
   6   0   2    19831.18    17981.59    291.15 o
   8   0   2      192.67      133.79     25.24 o
  10   0   2     6099.52     7961.38    276.61 o
  12   0   2       92.47       43.55     26.55 o
  14   0   2     6554.79     6738.48    185.36 o
  16   0   2     1016.02     1184.26     95.52 o
  18   0   2     2333.38     2503.64    219.89 o
  20   0   2    15725.53    17052.02    619.16 o
  22   0   2      987.87     1117.71    166.49 o
  24   0   2      128.81      179.67    103.80 o
  26   0   2     6385.72     6238.80    447.75 o
 -27   1   2       15.18      -45.04     82.22 o
 -26   1   2     1295.44     1275.82    169.66 o
 -25   1   2     1714.19     1965.75    188.98 o
 -24   1   2    11494.94    11560.62    409.30 o
 -23   1   2       87.88      300.31     68.16 o
 -22   1   2     2941.48     2822.97    149.49 o
 -21   1   2     1897.64     1920.72    119.32 o
 -20   1   2     1449.33     1395.02     96.16 o
 -19   1   2        1.63       62.65     44.50 o
 -18   1   2      392.48      337.98     50.60 o
 -17   1   2     2048.15     1957.19     93.61 o
 -16   1   2     8490.98     9082.51    255.66 o
 -15   1   2    31040.94    29580.25    961.48 o
 -14   1   2    32636.42    31045.16    741.57 o
 -13   1   2      264.54      316.82     31.94 o
 -12   1   2     7188.59     6448.39    161.17 o
 -11   1   2    15268.11    15341.54    388.90 o
 -10   1   2    94248.73    91236.12   1085.66 o
  -9   1   2     5352.41     5435.96     93.00 o
  -8   1   2     4162.15     3733.06     74.83 o
  -7   1   2      307.27      353.44     31.54 o
  -6   1   2     8917.54     7582.11    111.21 o
  -5   1   2   122981.53   115305.43    967.10 o
  -4   1   2     9635.03     9051.23    165.67 o
  -3   1   2       50.82      186.39     15.27 o
  -2   1   2      335.82      143.30     69.66 o
   2   1   2    21777.88     7091.97   3299.61 o
   3   1   2      851.34      679.28     57.51 o
   4   1   2      136.61      291.44     31.14 o
   5   1   2    46293.61    46642.36    507.24 o
   6   1   2     6385.28     4911.34     81.26 o
   7   1   2     2598.75     2264.54     51.38 o
   8   1   2     5485.44     5005.48     82.61 o
   9   1   2      830.66      938.78     40.67 o
  10   1   2   284736.22   303521.09   1730.56 o
  11   1   2       27.78      849.10     76.01 o
  12   1   2    12202.01    12934.01    186.33 o
  13   1   2      582.49      677.49     44.96 o
  14   1   2      356.80      364.53     29.48 o
  15   1   2     4671.03     4405.00    115.01 o
  16   1   2    14989.07    14892.20    268.95 o
  17   1   2        0.41      233.77     46.41 o
  18   1   2     9690.94     9788.18    302.71 o
  19   1   2       36.15     1047.01    140.28 o
  20   1   2    27561.07    29193.03    604.85 o
  21   1   2      172.71      573.36     87.21 o
  22   1   2       11.13       85.78     57.23 o
  23   1   2      200.39      383.93     88.43 o
  24   1   2     2533.74     3175.86    261.54 o
  25   1   2      749.28      526.56    170.74 o
  26   1   2     1890.01     1763.35    204.49 o
  27   1   2       12.89        7.13     78.27 o
 -27   2   2      929.15      598.82    118.97 o
 -26   2   2      136.64      -11.10    127.65 o
 -25   2   2     6661.70     6806.68    374.28 o
 -24   2   2       24.39      492.08    107.78 o
 -23   2   2      618.01      687.45     84.50 o
 -22   2   2      155.79      190.22     54.52 o
 -21   2   2     5941.01     6238.73    213.29 o
 -20   2   2        7.68       37.06     45.69 o
 -19   2   2     2079.87     1948.86    130.01 o
 -18   2   2       20.56      -37.40     37.40 o
 -17   2   2     1538.79     1398.72     79.82 o
 -16   2   2     1474.44     1551.59     81.53 o
 -15   2   2    13385.43    13554.10    235.19 o
 -14   2   2      425.48      463.14     40.54 o
 -13   2   2       42.85       40.89     14.53 o
 -12   2   2     6611.02     6551.78    182.42 o
 -11   2   2       11.31       -1.85     26.79 o
 -10   2   2     3818.14     3778.80    114.66 o
  -9   2   2      496.12      504.52     26.55 o
  -8   2   2       55.55       49.54      9.87 o
  -7   2   2      168.10      160.81     14.03 o
  -6   2   2     7154.37     7220.70    110.26 o
  -5   2   2     3606.54     3756.81     65.02 o
  -4   2   2     1612.88     1596.42     95.12 o
  -3   2   2      294.97      249.59     87.37 o
  -2   2   2    13910.45     2799.58   2236.92 o
  -1   2   2    28624.58    24319.26    506.66 o
   2   2   2    12170.70     2742.19   1257.33 o
   3   2   2    24043.85    22055.29    575.03 o
   4   2   2      957.91     1452.36     48.57 o
   5   2   2     1372.65     1028.72     47.18 o
   6   2   2      244.10      451.00     24.71 o
   7   2   2     2479.41     2686.26     63.29 o
   8   2   2     1722.09     1688.17     65.27 o
   9   2   2      147.12      113.67     24.72 o
  10   2   2     2060.85     1732.77     93.65 o
  11   2   2     2749.95     2665.97     73.30 o
  12   2   2     2173.35     2169.04     73.64 o
  13   2   2      265.32      202.48     26.77 o
  14   2   2     2007.86     2211.85     80.96 o
  15   2   2     1768.92     1637.88     69.78 o
  16   2   2       73.23      -36.09     36.09 o
  17   2   2      421.87      333.99     50.55 o
  18   2   2        0.50        5.67     41.34 o
  19   2   2      721.66      936.22     93.03 o
  20   2   2      401.36      358.64    149.76 o
  21   2   2     1050.48      902.92    103.44 o
  22   2   2        1.57      -22.65     52.54 o
  23   2   2       79.58      100.17     59.89 o
  24   2   2      281.60      471.47    128.59 o
  25   2   2      506.36      401.19     98.59 o
  26   2   2       98.75      -94.88     94.88 o
  27   2   2       82.27      -97.09     97.09 o
 -27   3   2        4.98       70.11     87.75 o
 -26   3   2      371.98      182.73    102.50 o
 -25   3   2     1730.46     1697.55    189.32 o
 -24   3   2     1831.33     1578.24    175.67 o
 -23   3   2       37.83       -5.03     51.22 o
 -22   3   2      289.11      186.11     53.71 o
 -21   3   2     1807.55     1686.80    111.84 o
 -20   3   2    21914.93    22663.30    416.54 o
 -19   3   2      822.33      990.69     95.58 o
 -18   3   2      223.32      130.75     33.52 o
 -17   3   2      800.17      656.56     63.45 o
 -16   3   2        9.90      -17.68     51.74 o
 -15   3   2    20566.63    20136.14    299.93 o
 -14   3   2    16443.49    16218.77    303.88 o
 -13   3   2      266.40      197.55     26.34 o
 -12   3   2     2669.32     2637.85    113.68 o
 -11   3   2    13066.26    11986.65    362.85 o
 -10   3   2    64256.94    62285.40   1391.65 o
  -9   3   2     5083.48     4545.81    149.10 o
  -8   3   2    14299.28    13783.56    306.09 o
  -7   3   2        1.14       15.39      9.77 o
  -6   3   2    29893.16    26038.84    417.92 o
  -5   3   2    10133.79     8609.65    112.33 o
  -4   3   2   102040.89   100310.45   1226.92 o
  -3   3   2      929.01      452.95    140.70 o
  -2   3   2    62244.18    51013.47   6693.89 o
   1   3   2        1.08       17.46      9.85 o
   2   3   2   123166.87   111553.77   5129.05 o
   3   3   2     4224.18     4342.00     88.48 o
   4   3   2   356999.78   353296.91   5160.24 o
   5   3   2    12825.05    11270.32    160.01 o
   6   3   2    37181.07    34000.38    389.92 o
   7   3   2     5201.47     5299.61     95.93 o
   8   3   2    13393.87    13989.29    174.99 o
   9   3   2     3169.09     2943.07     74.10 o
  10   3   2      543.75      425.18     26.86 o
  11   3   2      135.94      101.59     17.77 o
  12   3   2    29753.37    30262.74    289.97 o
  13   3   2      454.51      602.66     56.73 o
  14   3   2   120620.13   127236.39   1492.94 o
  15   3   2     2350.42     3219.43    118.88 o
  16   3   2     8841.83     8612.23    198.48 o
  17   3   2       21.23       17.47     37.40 o
  18   3   2       97.73       40.14     42.69 o
  19   3   2     1033.59      788.83     69.83 o
  20   3   2        5.47      -87.26     87.26 o
  21   3   2      217.04      128.51     92.15 o
  22   3   2     2141.34     1943.84    178.45 o
  23   3   2      526.26      587.09    112.59 o
  24   3   2    10758.06    10729.50    456.54 o
  25   3   2     1252.61     1690.44    306.64 o
  26   3   2       16.77      -87.39     88.01 o
  27   3   2        5.44      -91.83     91.83 o
 -27   4   2       20.53      -47.59     98.63 o
 -26   4   2        1.96     -130.36    130.36 o
 -25   4   2       11.44      -90.82     90.82 o
 -24   4   2      493.75      269.18     86.14 o
 -23   4   2       19.83      -25.45     53.61 o
 -22   4   2      632.46      572.65     71.59 o
 -21   4   2      413.10      419.47     95.25 o
 -20   4   2     4280.45     4618.03    263.66 o
 -19   4   2       50.70      366.20    109.37 o
 -18   4   2     1003.40      965.00     69.41 o
 -17   4   2       23.81      145.42     46.79 o
 -16   4   2     5864.30     5676.22    157.74 o
 -15   4   2     1483.41     1514.87     77.58 o
 -14   4   2    18268.71    18695.87    373.62 o
 -13   4   2     2352.50     2444.96     86.64 o
 -12   4   2    24752.90    25488.40    355.00 o
 -11   4   2     1422.11     1402.43     79.24 o
 -10   4   2    63380.20    61781.76   1605.70 o
  -9   4   2      188.74      184.01     20.61 o
  -8   4   2     8893.20     8560.06    156.91 o
  -7   4   2     3255.79     3108.84     63.88 o
  -6   4   2    65298.11    57997.77    953.75 o
  -5   4   2     3213.69     2567.36     49.00 o
  -4   4   2   112711.92   100681.95   1730.22 o
  -3   4   2      293.83      442.76     60.14 o
  -2   4   2     5019.38     4189.48    120.16 o
  -1   4   2     1210.83     1153.78    318.30 o
   2   4   2      522.97      635.42     52.39 o
   3   4   2    57219.35    56621.49    944.60 o
   4   4   2    24759.13    23252.87    279.98 o
   5   4   2      421.37      445.87     30.86 o
   6   4   2     6501.33     6167.75    102.26 o
   7   4   2      156.39      317.28     22.77 o
   8   4   2     2009.52     2078.70     63.31 o
   9   4   2     8353.52     8975.82    136.68 o
  10   4   2    17913.39    18456.46    217.39 o
  11   4   2     2442.43     2597.32     78.14 o
  12   4   2     1218.25     1064.97     56.82 o
  13   4   2     1517.61     1834.33     72.13 o
  14   4   2    12484.17    14456.84    311.99 o
  15   4   2      171.50     1099.83    185.13 o
  16   4   2     1833.73     1791.98    106.08 o
  17   4   2      361.70      304.90     49.75 o
  18   4   2      546.03      530.52     69.03 o
  19   4   2     1627.19     1463.36    112.40 o
  20   4   2      666.76      380.55     58.15 o
  21   4   2       68.61       71.83     66.94 o
  22   4   2      429.31      616.88    111.39 o
  23   4   2      298.70      467.04    113.40 o
  24   4   2     9205.19     9788.43    487.76 o
  25   4   2        0.11      470.20    132.23 o
  26   4   2     2662.21     2111.63    242.46 o
  27   4   2       18.27      -75.95     75.95 o
 -27   5   2      322.43      199.08    177.55 o
 -26   5   2     1333.49      895.71    179.90 o
 -25   5   2      710.33      485.87    132.99 o
 -24   5   2       16.48      -32.81    104.19 o
 -23   5   2      101.76      -85.78     85.78 o
 -22   5   2      518.15      505.99     69.47 o
 -21   5   2     1155.01     1443.26    144.02 o
 -20   5   2    22889.86    25859.75    547.71 o
 -19   5   2     8172.70     9198.62    305.17 o
 -18   5   2      278.77      186.75     44.12 o
 -17   5   2     3163.38     2861.40    124.47 o
 -16   5   2     4278.41     4256.85    145.86 o
 -15   5   2     5884.91     6107.92    186.08 o
 -14   5   2     3190.89     3028.84    123.51 o
 -13   5   2     2649.90     2543.00    109.40 o
 -12   5   2     1350.98     1247.32     62.92 o
 -11   5   2     7804.96     6996.65    210.44 o
 -10   5   2    66534.90    63796.92   1921.32 o
  -9   5   2    45882.93    43772.69   1106.76 o
  -8   5   2       97.56       74.62     18.27 o
  -7   5   2     6619.65     5868.88    110.40 o
  -6   5   2    10931.36     8939.63    193.54 o
  -5   5   2     1559.56     1143.53     38.80 o
  -4   5   2    47109.83    40874.57    936.63 o
  -3   5   2     7549.65     6285.18    121.22 o
  -2   5   2      254.78      266.08     35.06 o
  -1   5   2    11148.22     7933.98    184.32 o
   0   5   2    41277.52    35424.88   2505.75 o
   1   5   2     4577.25     4017.06    101.97 o
   2   5   2     8896.53     7495.47    187.62 o
   3   5   2      338.67      195.48     26.50 o
   4   5   2   136041.23   128606.30   1678.13 o
   5   5   2     3220.87     2647.51     90.00 o
   6   5   2     6898.28     5474.67    112.83 o
   7   5   2     4488.15     4599.47     98.57 o
   8   5   2     8102.19     8390.31    134.57 o
   9   5   2    15522.21    15541.23    213.56 o
  10   5   2     7966.49     7850.18    150.13 o
  11   5   2     1569.09     1687.81     71.16 o
  12   5   2    45848.38    49240.29    687.12 o
  13   5   2     1086.31     1230.70     69.09 o
  14   5   2    82553.27    92398.47   1285.03 o
  15   5   2     2980.47     3709.44    156.09 o
  16   5   2     5434.64     5346.34    207.66 o
  17   5   2       98.47        9.95     41.05 o
  18   5   2     3025.46     2940.03    166.24 o
  19   5   2     5885.54     5843.24    241.67 o
  20   5   2      677.64      401.75     66.35 o
  21   5   2       39.56       -3.29     53.46 o
  22   5   2     2636.58     2724.02    212.49 o
  23   5   2      197.49      407.56    105.13 o
  24   5   2     8474.11     8939.02    417.33 o
  25   5   2      138.38      317.18    108.45 o
  26   5   2        0.16      -81.56     81.56 o
  27   5   2       70.80        3.29     76.62 o
 -26   6   2      225.33       47.26    143.94 o
 -25   6   2     4838.24     5378.44    417.06 o
 -24   6   2        5.28     -129.54    138.74 o
 -23   6   2     1338.67      673.72    129.68 o
 -22   6   2        3.04      -67.67     67.67 o
 -21   6   2     1142.66     1089.48    102.43 o
 -20   6   2      241.73      540.94    107.49 o
 -19   6   2     3823.77     4866.67    270.78 o
 -18   6   2        1.32      -35.72     42.08 o
 -17   6   2     1469.88     1519.82     89.48 o
 -16   6   2      275.73       98.25     45.01 o
 -15   6   2     5885.30     5219.19    173.89 o
 -14   6   2       17.38      -44.12     44.12 o
 -13   6   2     2507.52     2360.71    105.00 o
 -12   6   2     3391.56     3174.81    147.48 o
 -11   6   2     1054.63      972.34     49.80 o
 -10   6   2     9513.64     8905.63    270.29 o
  -9   6   2        8.11       29.62     14.04 o
  -8   6   2     1457.34     1297.31     44.78 o
  -7   6   2     7008.55     6632.81    131.24 o
  -6   6   2     3545.98     3451.33     69.35 o
  -5   6   2     3366.79     3275.81     69.37 o
  -4   6   2     5881.50     5304.67    104.93 o
  -3   6   2      467.77      400.54     26.32 o
  -2   6   2      749.34      658.66     43.88 o
  -1   6   2    18809.05    16808.72    322.03 o
   0   6   2    20117.11    18075.25    341.25 o
   1   6   2      154.71      169.07     23.58 o
   2   6   2        4.50       42.54     15.47 o
   3   6   2     4282.65     4352.20     96.72 o
   4   6   2       49.85       18.92     15.10 o
   5   6   2     2715.85     2784.28     95.14 o
   6   6   2     2365.28     2422.87     92.64 o
   7   6   2     2274.39     2398.10     85.07 o
   8   6   2     1119.72     1278.44     59.77 o
   9   6   2     2608.08     2977.95     82.50 o
  10   6   2     2484.05     2821.99     89.07 o
  11   6   2      164.45      128.74     34.66 o
  12   6   2        4.98       11.62     27.50 o
  13   6   2     1717.16     1553.06     80.30 o
  14   6   2      639.89      644.49     72.39 o
  15   6   2     1214.48     1192.06    117.19 o
  16   6   2      878.04      691.09     76.24 o
  17   6   2      306.49      212.33     42.88 o
  18   6   2        0.98      -52.07     52.07 o
  19   6   2       36.62        8.46     55.74 o
  20   6   2        8.46      -59.22     59.22 o
  21   6   2      311.15      196.73     76.83 o
  22   6   2      104.46        2.24     52.92 o
  23   6   2      183.92       22.32     84.85 o
  24   6   2     1072.84      973.58    152.19 o
  25   6   2      780.02      541.37    116.03 o
  26   6   2      300.79      188.70    107.30 o
 -26   7   2      203.93      308.99    144.93 o
 -25   7   2       34.34      158.16    157.11 o
 -24   7   2     3354.72     3177.75    342.31 o
 -23   7   2       85.82     -156.00    156.00 o
 -22   7   2     1748.83     1942.00    189.80 o
 -21   7   2     3712.65     3881.58    227.08 o
 -20   7   2     3074.26     3756.12    271.31 o
 -19   7   2    10826.42    11496.43    453.83 o
 -18   7   2      201.57      155.25     60.95 o
 -17   7   2     4565.76     4482.86    174.76 o
 -16   7   2     1151.85     1081.09     95.59 o
 -15   7   2        1.94      -29.68     39.22 o
 -14   7   2    10095.46    10069.55    238.39 o
 -13   7   2      317.26      293.02     37.44 o
 -12   7   2     1677.40     1698.10     79.07 o
 -11   7   2    38841.40    38281.55    422.53 o
 -10   7   2    36471.66    32834.91   1299.68 o
  -9   7   2    49362.89    44407.75   1247.22 o
  -8   7   2     1968.67     1950.86     47.16 o
  -7   7   2     3365.52     2801.48     74.18 o
  -6   7   2     1116.16      917.39     33.83 o
  -5   7   2     5564.22     4953.06    128.14 o
  -4   7   2     4364.09     4203.58    120.03 o
  -3   7   2     3876.98     3728.31    120.94 o
  -2   7   2       52.88      149.89     29.41 o
  -1   7   2    39593.96    36858.94    594.08 o
   0   7   2   194240.77   192733.91   4555.09 o
   1   7   2    11679.74    10325.28    589.17 o
   2   7   2     7160.18     7178.90    264.96 o
   3   7   2     3123.08     3058.12     84.04 o
   4   7   2     2902.29     2777.52     81.93 o
   5   7   2    13171.54    11573.38    187.25 o
   6   7   2     4387.58     4375.27    130.51 o
   7   7   2     6203.69     6101.87    162.22 o
   8   7   2     4938.12     4783.44    131.06 o
   9   7   2     7639.11     8116.63    166.02 o
  10   7   2    66156.28    71196.57   1270.68 o
  11   7   2      146.91      110.17     77.50 o
  12   7   2     3108.54     2931.92    157.51 o
  13   7   2     1338.16     1239.11     78.13 o
  14   7   2      773.97      828.53     78.06 o
  15   7   2    12532.99    12916.00    326.19 o
  16   7   2     8530.42     8094.46    261.97 o
  17   7   2      271.06      213.61     62.43 o
  18   7   2     2318.10     1872.49    147.77 o
  19   7   2     4818.97     4766.16    223.60 o
  20   7   2    10506.64    10769.62    400.87 o
  21   7   2       39.87      -43.86     74.57 o
  22   7   2      115.70       71.68     59.20 o
  23   7   2      654.82      585.40     82.32 o
  24   7   2      508.56      341.05    110.47 o
  25   7   2      184.15      230.64    101.29 o
  26   7   2     1248.95     1138.63    207.24 o
 -26   8   2      424.88      501.91    235.29 o
 -25   8   2      394.37      653.44    185.29 o
 -24   8   2      312.08      146.16    139.83 o
 -23   8   2       44.51     -105.00    124.00 o
 -22   8   2      654.67      760.13    174.75 o
 -21   8   2        0.05       99.61     61.32 o
 -20   8   2     3572.34     4250.43    201.08 o
 -19   8   2      430.34      432.98    129.00 o
 -18   8   2      246.72      125.96     48.63 o
 -17   8   2      827.54      823.65     75.70 o
 -16   8   2    18435.98    18873.58    411.88 o
 -15   8   2        1.43        2.31     63.93 o
 -14   8   2    24207.52    25358.19    387.05 o
 -13   8   2       88.91      184.58     31.90 o
 -12   8   2    10517.80    10831.76    212.40 o
 -11   8   2     2778.20     2905.42    103.02 o
 -10   8   2    46290.38    43542.87   1305.42 o
  -9   8   2     1112.49      975.88     48.81 o
  -8   8   2      401.10      301.50     20.59 o
  -7   8   2        0.21       19.06     14.54 o
  -6   8   2    87182.61    84119.43   1589.39 o
  -5   8   2     2605.00     2354.91     66.67 o
  -4   8   2    99479.27    93911.09   2438.66 o
  -3   8   2     2475.73     2215.10     74.69 o
  -2   8   2    15723.41    13511.00    381.85 o
  -1   8   2    40366.49    37150.41    618.29 o
   0   8   2    72209.11    71020.88   1030.76 o
   1   8   2     9347.10     8705.38    440.50 o
   2   8   2      302.59      160.64     22.01 o
   3   8   2      746.71      837.55     57.80 o
   4   8   2    62041.57    59952.84    745.12 o
   5   8   2     5212.17     5272.63    124.39 o
   6   8   2    20759.13    20156.16    327.73 o
   7   8   2       45.53       79.23     23.04 o
   8   8   2     1847.06     2022.31     96.20 o
   9   8   2     4462.58     4806.64    161.97 o
  10   8   2      246.16      565.68     64.85 o
  11   8   2     2216.27     2407.81    141.69 o
  12   8   2      771.96      633.04     54.71 o
  13   8   2     2157.46     1748.99     95.27 o
  14   8   2       71.16      217.21     63.04 o
  15   8   2     3646.65     3970.25    182.72 o
  16   8   2     1094.50     1067.83    125.80 o
  17   8   2      434.38      366.91     86.28 o
  18   8   2      828.48      579.33     83.31 o
  19   8   2      655.23     1221.35    163.32 o
  20   8   2     7803.52     8911.50    343.08 o
  21   8   2      295.12      418.34     85.12 o
  22   8   2       32.56      -56.44     61.95 o
  23   8   2      302.21      174.91     67.28 o
  24   8   2      889.79      666.03    119.99 o
  25   8   2     1030.58      970.89    194.40 o
  26   8   2     2585.73     2831.48    317.90 o
 -26   9   2     1332.09      949.95    191.40 o
 -25   9   2     2288.30     2623.31    316.27 o
 -24   9   2     5075.68     5330.39    414.66 o
 -23   9   2      245.89       47.39    135.61 o
 -22   9   2     2455.19     2754.46    349.23 o
 -21   9   2        1.39       -2.28     58.87 o
 -20   9   2     1707.54     1936.37    138.80 o
 -19   9   2     6840.44     6948.71    284.82 o
 -18   9   2      504.72      512.74     72.04 o
 -17   9   2      555.49      472.38     63.23 o
 -16   9   2     7615.11     8143.11    295.68 o
 -15   9   2    19017.39    19996.52    490.61 o
 -14   9   2     8061.20     8755.52    207.45 o
 -13   9   2     2810.48     2851.30    111.24 o
 -12   9   2     6754.91     6864.63    168.83 o
 -11   9   2    16907.57    17589.98    425.67 o
 -10   9   2     6744.36     6729.87    356.02 o
  -9   9   2     7372.32     7503.59    253.91 o
  -8   9   2     2119.01     2154.63     77.30 o
  -7   9   2       64.26       64.28     12.70 o
  -6   9   2       21.10       48.74     25.73 o
  -5   9   2   139739.61   133310.83   3468.49 o
  -4   9   2     2079.46     1887.34     83.75 o
  -3   9   2      324.77      223.66     30.35 o
  -2   9   2      946.68      846.33     48.92 o
  -1   9   2    66737.35    69222.05   1172.21 o
   0   9   2   288472.38   297176.31   3707.06 o
   1   9   2     4364.45     4425.38    246.24 o
   2   9   2     1019.70     1171.32     69.68 o
   3   9   2     2309.57     2259.43     99.27 o
   4   9   2    56572.64    56024.27    624.99 o
   5   9   2    94074.52    91099.77    842.37 o
   6   9   2    57014.74    55632.09    741.92 o
   7   9   2     1344.41     1380.83     69.18 o
   8   9   2     8572.05     8302.07    177.42 o
   9   9   2    18282.59    19515.45    347.94 o
  10   9   2   179328.36   189336.39   2241.97 o
  11   9   2      104.35      245.12     49.11 o
  12   9   2     2225.34     2282.80    121.55 o
  13   9   2      940.98      992.79     74.87 o
  14   9   2    14176.45    14994.95    522.55 o
  15   9   2    21086.26    22350.04    456.37 o
  16   9   2    27198.61    28300.04    540.34 o
  17   9   2     1221.36     1020.36     95.31 o
  18   9   2     6542.98     6294.85    305.33 o
  19   9   2     1576.62     1690.79    142.91 o
  20   9   2    20207.57    20637.65    562.43 o
  21   9   2      883.11     1151.57    153.06 o
  22   9   2        2.71      -59.74     59.74 o
  23   9   2     1450.74     1336.52    158.75 o
  24   9   2        0.49      214.81     99.33 o
  25   9   2     1682.96     1835.26    259.06 o
  26   9   2     1579.20     1346.86    224.61 o
 -25  10   2     2680.34     2484.52    312.42 o
 -24  10   2        7.13      333.20    139.56 o
 -23  10   2      217.55      -86.69     87.01 o
 -22  10   2        0.26      -84.67     84.67 o
 -21  10   2     5707.63     6379.00    335.75 o
 -20  10   2     1331.60     1594.30    144.72 o
 -19  10   2     2114.94     2160.70    208.62 o
 -18  10   2       52.10      -66.41     66.41 o
 -17  10   2      363.13      253.94     50.21 o
 -16  10   2     1659.58     1687.21    113.43 o
 -15  10   2     2999.92     3556.16    148.29 o
 -14  10   2     5746.34     5905.97    204.06 o
 -13  10   2      102.08      119.11     42.81 o
 -12  10   2     3060.96     3222.89    129.33 o
 -11  10   2     3905.35     3971.04    139.47 o
 -10  10   2    34191.68    34803.21    850.52 o
  -9  10   2     1571.64     1543.05     64.82 o
  -8  10   2      879.30      759.77     39.01 o
  -7  10   2      422.32      317.29     23.46 o
  -6  10   2    39374.39    36848.31    927.88 o
  -5  10   2     3510.68     3439.75    173.09 o
  -4  10   2    45458.82    42101.59    775.42 o
  -3  10   2       68.85       51.23     12.82 o
  -2  10   2    11375.40     9994.83    716.92 o
  -1  10   2    14799.77    16209.97    469.12 o
   0  10   2    88416.06    94229.16   1357.69 o
   1  10   2       28.70       72.97     28.33 o
   2  10   2      653.91      850.95     61.59 o
   3  10   2      369.25      274.94     37.61 o
   4  10   2     5616.69     5663.57    142.39 o
   5  10   2     9248.56     9712.65    188.34 o
   6  10   2     4973.14     5023.80    134.05 o
   7  10   2     4137.18     3969.58    119.97 o
   8  10   2     6001.96     6296.85    156.88 o
   9  10   2     2483.48     2520.04    100.94 o
  10  10   2     1713.99     1969.70    121.90 o
  11  10   2     1182.65     1630.63    217.70 o
  12  10   2      169.56       46.62     38.28 o
  13  10   2      810.08      669.44     80.54 o
  14  10   2     1102.12     1399.76    134.83 o
  15  10   2      170.17      162.64     75.47 o
  16  10   2      306.99      174.33    100.72 o
  17  10   2      313.09       28.86    171.31 o
  18  10   2       68.14      -70.05     70.05 o
  19  10   2     1484.61     1141.95    162.92 o
  20  10   2     2576.80     2981.57    296.53 o
  21  10   2      167.76      112.75    105.64 o
  22  10   2       32.33       52.17     97.89 o
  23  10   2      176.03      196.09     97.75 o
  24  10   2     1199.90     1614.32    201.88 o
  25  10   2        1.21      177.15    129.36 o
 -25  11   2     4507.60     4435.12    401.29 o
 -24  11   2     1304.70     1858.35    260.70 o
 -23  11   2      231.98       55.23     76.86 o
 -22  11   2      271.99      235.90     81.13 o
 -21  11   2     1712.24     1780.64    183.84 o
 -20  11   2      270.49      277.38    125.02 o
 -19  11   2     1515.08     1723.80    162.86 o
 -18  11   2      308.44      282.19     48.52 o
 -17  11   2      979.93     1058.95     98.34 o
 -16  11   2      177.29      390.97     71.76 o
 -15  11   2    45609.76    49651.11    673.73 o
 -14  11   2      708.58      919.37    115.90 o
 -13  11   2      587.58      400.45     59.69 o
 -12  11   2     3006.48     3033.55    126.44 o
 -11  11   2      123.37       65.14     29.28 o
 -10  11   2     1097.31     1020.20     62.19 o
  -9  11   2      409.26      414.35     34.85 o
  -8  11   2      653.78      611.20     42.84 o
  -7  11   2     2075.75     1796.92     75.34 o
  -6  11   2     6393.82     5847.26    233.41 o
  -5  11   2   121745.78   114093.02   3152.31 o
  -4  11   2     2854.86     2361.66    103.89 o
  -3  11   2     1767.16     1634.31     71.16 o
  -2  11   2    10706.41    11492.25    315.03 o
  -1  11   2    14881.89    14505.22    374.20 o
   0  11   2     3392.96     4777.92    224.61 o
   1  11   2     1912.91     1754.23     91.90 o
   2  11   2     6838.66     6606.34    187.70 o
   3  11   2      277.06      357.19     43.03 o
   4  11   2     9447.70     8657.82    177.30 o
   5  11   2    37234.20    36954.64    443.45 o
   6  11   2     3760.68     3602.93    114.95 o
   7  11   2     2085.58     1994.12     86.24 o
   8  11   2       70.39       66.99     29.28 o
   9  11   2    21023.39    22146.88    391.59 o
  10  11   2     1616.60     1723.57     87.05 o
  11  11   2     3855.91     3982.65    146.36 o
  12  11   2     3790.17     3626.26    143.34 o
  13  11   2      612.99      559.82     64.38 o
  14  11   2     3407.27     3507.09    203.46 o
  15  11   2     5891.65     6231.20    278.15 o
  16  11   2      461.39      275.07     82.19 o
  17  11   2     1593.73     1260.30    120.72 o
  18  11   2      782.20      693.50     96.13 o
  19  11   2     4519.25     4601.26    266.39 o
  20  11   2       63.97       69.67     70.92 o
  21  11   2       19.71      132.76     83.88 o
  22  11   2      837.88      688.03    114.96 o
  23  11   2     1286.16     1309.67    165.29 o
  24  11   2      350.21      532.44    136.51 o
  25  11   2     1591.67     1792.76    363.88 o
 -25  12   2      374.96      484.84    147.47 o
 -24  12   2        0.80      -61.98     90.62 o
 -23  12   2       67.65     -111.84    111.84 o
 -22  12   2      458.03      261.34     85.51 o
 -21  12   2      484.31      488.48    126.78 o
 -20  12   2     2027.98     2393.51    255.08 o
 -19  12   2      215.27      243.27     98.43 o
 -18  12   2      758.40      657.04    117.76 o
 -17  12   2       67.79       28.59     43.86 o
 -16  12   2     8748.29     9776.90    280.14 o
 -15  12   2     1266.72     1781.06    121.64 o
 -14  12   2     3585.45     3370.76    152.38 o
 -13  12   2     1515.51     1514.63     92.58 o
 -12  12   2     4493.26     4761.28    164.26 o
 -11  12   2      405.10      337.64     59.14 o
 -10  12   2    22653.37    23476.96    468.38 o
  -9  12   2      575.91      633.68     48.37 o
  -8  12   2      786.04      665.65     48.59 o
  -7  12   2     4320.93     4102.76    103.83 o
  -6  12   2    16847.56    15551.97    608.53 o
  -5  12   2    28438.39    25050.78    771.16 o
  -4  12   2    17978.90    16445.47    304.69 o
  -3  12   2     1439.63     1471.14     90.66 o
  -2  12   2     4634.57     4810.08    235.74 o
  -1  12   2       59.44      133.95     48.52 o
   0  12   2    44859.94    45658.67    813.46 o
   1  12   2       69.18       25.45     45.99 o
   2  12   2     5318.25     4929.26    196.33 o
   3  12   2     9538.59     8935.84    234.13 o
   4  12   2    10657.99     9980.78    220.73 o
   5  12   2    21091.37    20878.79    314.50 o
   6  12   2     1360.65     1306.99     86.89 o
   7  12   2      914.06      876.21     59.41 o
   8  12   2       25.37       25.95     51.87 o
   9  12   2     1622.27     1702.62     96.15 o
  10  12   2     4741.72     4709.75    184.65 o
  11  12   2      727.52      797.29    108.16 o
  12  12   2       77.63       52.19     50.52 o
  13  12   2     1825.23     1831.32    144.18 o
  14  12   2     1385.44     1543.93    146.27 o
  15  12   2      521.56      856.19    127.00 o
  16  12   2     1232.20     1276.18    142.42 o
  17  12   2      751.34      727.29     95.36 o
  18  12   2       93.71        5.35     85.37 o
  19  12   2     2695.00     2756.56    277.67 o
  20  12   2      502.78      531.12    150.74 o
  21  12   2      679.47      902.25    198.35 o
  22  12   2     1187.78     1260.95    161.15 o
  23  12   2      335.75      146.48     95.04 o
  24  12   2     1462.83     1602.92    201.98 o
  25  12   2       41.45      212.10    104.18 o
 -24  13   2      767.14      460.40    122.63 o
 -23  13   2      164.70     -124.35    124.35 o
 -22  13   2       80.17      -92.63     92.63 o
 -21  13   2       44.22      142.77     79.75 o
 -20  13   2     3395.89     3667.17    351.45 o
 -19  13   2     4798.46     5019.42    355.85 o
 -18  13   2       15.06      -61.74    105.60 o
 -17  13   2     2025.92     1815.17    226.00 o
 -16  13   2     4800.03     5136.00    247.99 o
 -15  13   2    15920.95    17333.50    588.50 o
 -14  13   2     2288.08     2747.43    170.09 o
 -13  13   2      980.01     1057.77     77.92 o
 -12  13   2      168.07      123.91     37.65 o
 -11  13   2     5289.60     5245.48    158.40 o
 -10  13   2      912.21     1153.83     75.58 o
  -9  13   2    30260.36    28977.01    888.11 o
  -8  13   2      689.96      647.94     55.43 o
  -7  13   2     6768.73     6022.85    161.87 o
  -6  13   2      192.85      217.80     56.51 o
  -5  13   2    22428.73    22033.05    762.97 o
  -4  13   2     1921.07     1820.94    152.95 o
  -3  13   2     4732.68     4644.17    175.54 o
  -2  13   2    10755.82    10764.79    549.79 o
  -1  13   2    44118.05    45886.34    841.35 o
   0  13   2    23802.71    26363.77    584.10 o
   1  13   2    30291.18    31117.52    633.01 o
   2  13   2     7654.58     7136.58    274.08 o
   3  13   2       73.44       52.03     55.73 o
   4  13   2    39199.01    37743.11    524.22 o
   5  13   2    11289.96    11547.82    238.80 o
   6  13   2    23760.91    23049.70    505.63 o
   7  13   2    10271.55     9764.35    213.39 o
   8  13   2     5381.39     5348.39    155.65 o
   9  13   2    38831.14    39533.75    583.32 o
  10  13   2    24914.56    26186.74    602.74 o
  11  13   2     5665.03     5617.03    203.97 o
  12  13   2     6821.16     6886.33    241.10 o
  13  13   2      207.14      125.06     45.34 o
  14  13   2    25710.58    27019.86    617.07 o
  15  13   2     1286.94     1742.99    158.83 o
  16  13   2     7653.79     8097.57    337.79 o
  17  13   2     2116.29     2090.43    175.12 o
  18  13   2     1189.00      992.51    123.04 o
  19  13   2    17526.21    18943.53    579.64 o
  20  13   2     6012.83     6790.52    493.55 o
  21  13   2      316.20      319.74    116.59 o
  22  13   2      569.29      309.92     74.19 o
  23  13   2      179.50      144.05     79.23 o
  24  13   2     1579.36     1572.61    194.83 o
 -24  14   2        7.76       14.57     75.10 o
 -23  14   2      420.70      110.63    105.54 o
 -22  14   2       77.81       44.23    141.19 o
 -21  14   2     1839.62     2249.13    257.84 o
 -20  14   2        0.35      275.86    151.50 o
 -19  14   2     2586.22     2378.12    248.74 o
 -18  14   2     1568.79     1356.23    158.74 o
 -17  14   2     1259.15     1168.98    127.38 o
 -16  14   2     1772.81     2128.56    195.53 o
 -15  14   2     3565.47     3743.24    225.58 o
 -14  14   2     2344.89     2489.47    175.31 o
 -13  14   2     1668.81     1564.48    130.58 o
 -12  14   2       92.27       50.87     45.30 o
 -11  14   2     1010.18     1065.34     82.01 o
 -10  14   2     7602.50     8379.18    313.69 o
  -9  14   2     1655.44     1641.11     88.56 o
  -8  14   2     3460.02     3229.87    138.97 o
  -7  14   2      100.50       24.26     55.19 o
  -6  14   2    10018.93     9454.14    359.96 o
  -5  14   2      943.65     1069.52    120.50 o
  -4  14   2    12290.28    12490.56    273.85 o
  -3  14   2      930.71      763.84     71.84 o
  -2  14   2       83.94      164.42     52.50 o
  -1  14   2     1199.26     1714.37    165.91 o
   0  14   2     7478.79     8424.68    311.23 o
   1  14   2      106.71      244.08     59.35 o
   2  14   2      568.77      480.73     51.52 o
   3  14   2     3820.10     3590.69    153.59 o
   4  14   2    11948.58    12052.49    268.89 o
   5  14   2      104.40      102.65     28.04 o
   6  14   2     1092.10     1034.33     68.08 o
   7  14   2       94.06       44.16     26.37 o
   8  14   2      200.93      142.90     29.22 o
   9  14   2      713.05      638.73     58.31 o
  10  14   2     1115.76     1396.59    107.69 o
  11  14   2       60.87       97.47     35.66 o
  12  14   2      301.69      118.86     47.81 o
  13  14   2     1229.90     1087.92     94.84 o
  14  14   2       72.21       71.74     54.86 o
  15  14   2      322.84      633.75    110.78 o
  16  14   2      718.07      663.84     97.04 o
  17  14   2       75.53       -4.07     69.37 o
  18  14   2     1164.03     1330.77    142.66 o
  19  14   2       16.04      482.29    139.22 o
  20  14   2      575.14     1016.32    240.10 o
  21  14   2       17.94       56.90     89.30 o
  22  14   2      145.93     -107.80    107.80 o
  23  14   2       71.48      -97.03     97.03 o
  24  14   2      411.72      434.26    187.01 o
 -23  15   2        1.75     -169.79    169.79 o
 -22  15   2      256.57      198.04    101.91 o
 -21  15   2     1642.64     1636.68    225.75 o
 -20  15   2      418.34      979.03    189.98 o
 -19  15   2     7839.53     8196.04    469.90 o
 -18  15   2       51.09      -84.10     91.32 o
 -17  15   2     5491.48     5585.72    294.65 o
 -16  15   2      805.84      683.78    104.13 o
 -15  15   2      882.21     1109.24    129.68 o
 -14  15   2      676.29      541.72     84.31 o
 -13  15   2     1962.67     1740.78    142.15 o
 -12  15   2       46.82      -31.03     55.98 o
 -11  15   2     7653.37     7703.80    259.84 o
 -10  15   2     1625.10     1921.52    150.71 o
  -9  15   2    18806.82    19637.99    626.69 o
  -8  15   2      145.36       92.76     39.55 o
  -7  15   2    14482.87    14514.99    449.40 o
  -6  15   2     3697.82     3582.43    146.13 o
  -5  15   2     1275.33     1363.70     90.61 o
  -4  15   2      997.61      990.17     78.66 o
  -3  15   2     1206.02     1245.52     98.48 o
  -2  15   2       67.11       82.20     35.47 o
  -1  15   2    17478.07    18327.19    495.91 o
   0  15   2     1308.41     1289.59    101.13 o
   1  15   2     1853.14     2039.39    120.01 o
   2  15   2      343.37      385.50     48.99 o
   3  15   2      132.29      103.12     34.16 o
   4  15   2     2314.42     2163.90    111.64 o
   5  15   2     4402.98     4449.73    145.80 o
   6  15   2     1880.22     1797.05     91.78 o
   7  15   2      968.70      853.61     58.67 o
   8  15   2      875.61      616.87     48.95 o
   9  15   2    12680.90    12835.97    314.72 o
  10  15   2       33.86      150.03     40.77 o
  11  15   2        1.33      -48.87     48.87 o
  12  15   2      428.77      236.38     50.46 o
  13  15   2      472.55      269.72     49.71 o
  14  15   2      169.88      332.51     67.61 o
  15  15   2     4171.26     4684.73    259.18 o
  16  15   2     1790.96     1679.26    159.01 o
  17  15   2      502.37      306.35     59.45 o
  18  15   2      429.63      433.28     92.98 o
  19  15   2     8625.39     8881.92    499.34 o
  20  15   2        0.25      -47.60     70.99 o
  21  15   2        7.26       11.54     80.31 o
  22  15   2       35.06     -108.20    108.20 o
  23  15   2       23.50     -117.15    117.15 o
 -23  16   2      297.56      -84.71    102.90 o
 -22  16   2      955.42      733.11    183.99 o
 -21  16   2      328.98      287.65    324.33 o
 -20  16   2     2520.72     3477.83    331.90 o
 -19  16   2        0.30      394.91    144.67 o
 -18  16   2       11.40      -84.12     84.12 o
 -17  16   2      372.09      254.95     93.12 o
 -16  16   2     2736.17     2758.49    209.67 o
 -15  16   2      336.70      534.68     98.41 o
 -14  16   2     4189.34     4498.72    247.71 o
 -13  16   2      139.27      -56.45     56.45 o
 -12  16   2     9189.51    10178.10    314.17 o
 -11  16   2      843.93     1211.75    114.99 o
 -10  16   2    10910.23    12003.69    380.40 o
  -9  16   2     1769.61     1648.62    133.73 o
  -8  16   2       18.14      -46.91     46.91 o
  -7  16   2      791.36      776.32     74.79 o
  -6  16   2     5925.77     6073.93    242.26 o
  -5  16   2      239.14      346.89     55.95 o
  -4  16   2     9445.01     9397.57    249.76 o
  -3  16   2       38.22      -33.85     54.78 o
  -2  16   2     3083.63     2974.26    191.57 o
  -1  16   2     6057.42     6433.68    289.91 o
   0  16   2    21780.33    23485.86    584.56 o
   1  16   2     2899.87     2754.82    144.71 o
   2  16   2     1249.37     1351.00    100.79 o
   3  16   2      784.12      759.57     79.32 o
   4  16   2      172.13      323.06     54.90 o
   5  16   2     1067.15     1243.34     83.49 o
   6  16   2     6435.66     6251.77    183.04 o
   7  16   2       33.52      -47.60     47.60 o
   8  16   2      375.78      269.66     42.29 o
   9  16   2     3711.93     3684.16    168.83 o
  10  16   2      451.86      550.82     74.45 o
  11  16   2      309.79      130.20     50.23 o
  12  16   2     1421.14     1138.15    112.66 o
  13  16   2       66.49      -11.08     44.41 o
  14  16   2     1684.56     2312.69    163.47 o
  15  16   2     2948.31     3429.13    236.08 o
  16  16   2        0.12       88.51     64.64 o
  17  16   2      135.90      -37.76     83.03 o
  18  16   2       78.54      -35.06     83.01 o
  19  16   2      165.87       88.15     71.59 o
  20  16   2      391.73      600.76    125.68 o
  21  16   2      500.48      664.94    200.78 o
  22  16   2        3.36     -102.17    102.17 o
  23  16   2       74.72      -74.29     80.06 o
 -22  17   2      557.66      304.48    154.51 o
 -21  17   2      515.21      523.37    253.92 o
 -20  17   2     3706.97     4070.94    355.48 o
 -19  17   2     5349.07     5629.46    331.74 o
 -18  17   2      677.76      637.39    135.20 o
 -17  17   2     3955.05     4214.71    267.42 o
 -16  17   2      372.50      809.74    149.09 o
 -15  17   2     2196.67     2379.59    192.11 o
 -14  17   2      173.70      166.04     57.80 o
 -13  17   2       51.22      -60.80     60.80 o
 -12  17   2      155.40      176.23     49.35 o
 -11  17   2     4453.05     5365.90    228.72 o
 -10  17   2     5614.08     6552.24    286.30 o
  -9  17   2     3746.63     3723.98    260.30 o
  -8  17   2     1178.86      984.63     81.93 o
  -7  17   2     5338.68     5465.06    201.63 o
  -6  17   2     7186.29     7688.41    287.37 o
  -5  17   2    24076.39    26020.35    549.34 o
  -4  17   2    10270.96     9904.36    398.47 o
  -3  17   2      226.28      115.70     66.79 o
  -2  17   2      343.74      260.23     52.29 o
  -1  17   2     6183.03     6254.76    492.46 o
   0  17   2      861.90     1449.76    117.58 o
   1  17   2      502.99      522.66     70.77 o
   2  17   2       51.60       62.31     44.37 o
   3  17   2     1047.40     1239.13    105.61 o
   4  17   2    37931.36    38802.62    530.47 o
   5  17   2    30315.78    30798.52    523.30 o
   6  17   2    27540.91    26785.26    510.60 o
   7  17   2      954.40      751.45     72.43 o
   8  17   2      388.03      282.96     50.60 o
   9  17   2     1779.03     1986.74    128.36 o
  10  17   2     7915.22     8046.31    265.69 o
  11  17   2     2826.09     2507.60    176.00 o
  12  17   2       12.85      -80.28     80.28 o
  13  17   2      728.71      873.09    101.87 o
  14  17   2    19614.27    21511.01    616.37 o
  15  17   2    12390.08    13766.90    483.48 o
  16  17   2    12219.47    13289.89    509.64 o
  17  17   2      516.22      413.67    123.22 o
  18  17   2      249.79       49.69     68.87 o
  19  17   2      916.39      824.72    131.07 o
  20  17   2     2232.47     2170.46    198.85 o
  21  17   2      334.43      410.74    105.70 o
  22  17   2      107.08      114.20     76.44 o
 -21  18   2      586.46      542.49    341.34 o
 -20  18   2      628.54      868.05    189.59 o
 -19  18   2     1797.47     2042.68    253.20 o
 -18  18   2       57.24      -60.27     77.31 o
 -17  18   2       78.69      -79.88     79.88 o
 -16  18   2      707.70      829.07    121.20 o
 -15  18   2     1350.03     1462.56    164.40 o
 -14  18   2     5148.64     5799.09    296.38 o
 -13  18   2       38.17      -75.32     75.32 o
 -12  18   2     4324.41     4288.41    207.06 o
 -11  18   2     1367.29     1452.43    149.99 o
 -10  18   2    10759.20    11695.98    394.47 o
  -9  18   2     4122.71     4375.99    231.47 o
  -8  18   2      807.40      782.69     85.88 o
  -7  18   2      171.85       80.15     37.33 o
  -6  18   2     8106.33     8442.15    320.79 o
  -5  18   2     1026.08     1457.51    144.79 o
  -4  18   2    14375.30    14492.91    484.68 o
  -3  18   2      121.80      -39.65     64.91 o
  -2  18   2     5802.26     6163.22    322.31 o
  -1  18   2     1994.18     2261.35    184.92 o
   0  18   2    20904.80    22340.65    627.51 o
   1  18   2     2045.81     1759.58    125.96 o
   2  18   2     1181.21     1015.95     97.27 o
   3  18   2     2858.99     2786.77    140.98 o
   4  18   2     1235.14     1615.34    107.52 o
   5  18   2      144.30      480.17     83.54 o
   6  18   2     6712.07     6694.79    204.13 o
   7  18   2      695.27      586.06     79.51 o
   8  18   2     1625.60     1363.17    100.90 o
   9  18   2      872.34      880.57     86.03 o
  10  18   2     1675.66     1756.45    127.41 o
  11  18   2       12.83      -38.16     63.14 o
  12  18   2      620.21      349.03    106.85 o
  13  18   2      553.05      561.60     78.18 o
  14  18   2     2231.02     2724.23    186.93 o
  15  18   2      453.84     1243.85    162.93 o
  16  18   2      588.76      573.92    110.10 o
  17  18   2      404.01      288.44     77.21 o
  18  18   2       79.85     -103.74    103.74 o
  19  18   2      478.63      370.42    118.82 o
  20  18   2     1087.61      780.72    173.20 o
  21  18   2        9.97      -71.29     76.64 o
 -20  19   2     2653.15     2946.68    435.05 o
 -19  19   2      523.42      676.35    270.59 o
 -18  19   2      548.92      470.20    138.00 o
 -17  19   2        8.62     -114.57    114.57 o
 -16  19   2       80.05      216.48     78.00 o
 -15  19   2    11248.72    11659.38    724.71 o
 -14  19   2       78.26       51.70     69.87 o
 -13  19   2      233.55       42.43     77.56 o
 -12  19   2      857.07      589.41     73.00 o
 -11  19   2       19.37      127.17     95.07 o
 -10  19   2     6850.63     6819.37    305.49 o
  -9  19   2      121.45       80.00     57.82 o
  -8  19   2      194.32       43.96     63.32 o
  -7  19   2      163.12       35.00     54.16 o
  -6  19   2       64.20      303.51     69.91 o
  -5  19   2    42320.67    45047.14    821.32 o
  -4  19   2     1450.39     1774.67    122.06 o
  -3  19   2      210.21       37.72     51.58 o
  -2  19   2      748.28      651.88     69.53 o
  -1  19   2     3719.14     3542.05    235.02 o
   0  19   2     2522.23     3189.80    225.16 o
   1  19   2       50.31       83.60     51.75 o
   2  19   2        9.25       16.41     36.16 o
   3  19   2      178.30      234.37     49.76 o
   4  19   2     5385.44     5749.64    191.99 o
   5  19   2    20407.19    20831.14    455.78 o
   6  19   2     4828.18     4974.37    180.60 o
   7  19   2      732.77      492.78     72.95 o
   8  19   2      223.12      101.17     51.74 o
   9  19   2     3619.64     3537.12    178.54 o
  10  19   2        7.19      185.29     71.60 o
  11  19   2       86.27        3.58     60.38 o
  12  19   2      114.91      -41.92     76.92 o
  13  19   2      335.26      184.16     52.44 o
  14  19   2     4564.98     5121.86    246.52 o
  15  19   2     3626.75     3902.75    276.37 o
  16  19   2     1031.59      940.25    125.27 o
  17  19   2      726.39      458.53    109.67 o
  18  19   2       94.04     -107.99    107.99 o
  19  19   2      360.71      142.85    107.85 o
  20  19   2       66.97      104.86     78.51 o
 -20  20   2      376.51      186.20     99.57 o
 -19  20   2      366.02      426.30    118.75 o
 -18  20   2        0.05      -79.49    106.24 o
 -17  20   2       30.64      -54.89    124.53 o
 -16  20   2     3457.76     4529.04    363.25 o
 -15  20   2       61.70      441.36    210.11 o
 -14  20   2      517.32      706.41    122.69 o
 -13  20   2        0.80      -74.09     74.09 o
 -12  20   2      581.29      268.46     53.27 o
 -11  20   2      701.96      725.30    112.73 o
 -10  20   2     1890.38     2412.55    188.34 o
  -9  20   2       15.18      -64.93     64.93 o
  -8  20   2      231.24       42.88     65.31 o
  -7  20   2      298.81      323.05     56.44 o
  -6  20   2     6180.70     6290.05    241.39 o
  -5  20   2     5627.30     6528.86    289.18 o
  -4  20   2     1310.70     1430.43    135.16 o
  -3  20   2      715.01      514.09     64.90 o
  -2  20   2        5.39      -17.06     41.85 o
  -1  20   2     1697.29     1761.70    192.24 o
   0  20   2     1848.18     2455.99    214.09 o
   1  20   2        9.63       -1.33     42.77 o
   2  20   2      221.06      132.68     56.72 o
   3  20   2       91.51        3.17     56.87 o
   4  20   2     4639.64     4493.56    174.64 o
   5  20   2     6504.54     6909.68    220.35 o
   6  20   2      144.76      218.26     57.19 o
   7  20   2      232.02      101.42     73.35 o
   8  20   2     1773.50     1696.39    124.76 o
   9  20   2       43.19      145.30     61.79 o
  10  20   2       26.53      175.27     82.11 o
  11  20   2      717.29      858.82    123.48 o
  12  20   2        9.59      -93.22     93.22 o
  13  20   2       22.78      -49.36     82.35 o
  14  20   2      284.81      264.64     67.51 o
  15  20   2        7.50       20.59     67.92 o
  16  20   2       16.49      -95.29     95.29 o
  17  20   2      145.16      -34.65     79.22 o
  18  20   2      688.98      420.29     81.38 o
  19  20   2      425.11      462.53    141.76 o
  20  20   2      127.84       14.56     72.55 o
 -19  21   2      161.65      147.08    106.34 o
 -18  21   2      119.07      -76.33    136.84 o
 -17  21   2       30.96      -85.10    110.40 o
 -16  21   2     2378.42     2666.08    281.57 o
 -15  21   2     6325.65     7643.28    937.94 o
 -14  21   2     5094.92     5578.83    383.68 o
 -13  21   2      390.90      407.89    175.98 o
 -12  21   2        7.97      -67.99     67.99 o
 -11  21   2        5.92       48.41     64.33 o
 -10  21   2     4440.43     5077.96    330.38 o
  -9  21   2     1713.24     1708.00    237.31 o
  -8  21   2       66.93      -83.99     83.99 o
  -7  21   2      103.83        8.71     76.10 o
  -6  21   2       73.69      295.48     68.58 o
  -5  21   2     5944.33     6503.12    295.75 o
  -4  21   2      384.56      381.46    112.33 o
  -3  21   2     3636.33     4042.83    226.86 o
  -2  21   2     3254.91     3539.51    180.37 o
  -1  21   2     4750.99     5348.53    258.07 o
   0  21   2    29100.02    31588.90    833.25 o
   1  21   2     4894.15     5299.13    315.36 o
   2  21   2       44.22      -96.40     97.78 o
   3  21   2      205.66       38.80     63.60 o
   4  21   2     3076.02     3188.37    173.13 o
   5  21   2       88.96      101.63     58.19 o
   6  21   2     2827.23     2936.86    196.38 o
   7  21   2     3570.62     3416.58    183.80 o
   8  21   2     5361.56     5400.02    234.11 o
   9  21   2     8742.05     9417.17    374.42 o
  10  21   2    26313.05    28086.42    690.74 o
  11  21   2     3027.59     3533.76    242.18 o
  12  21   2     1075.04      953.18    122.18 o
  13  21   2      193.87      136.55     65.44 o
  14  21   2     1474.41     1424.00    134.97 o
  15  21   2      232.04       75.22     72.56 o
  16  21   2     2510.65     2256.51    224.55 o
  17  21   2      679.98      513.03     95.23 o
  18  21   2      908.99      797.06    129.05 o
  19  21   2     3062.58     3310.79    301.24 o
 -18  22   2      409.04      216.84     80.61 o
 -17  22   2       47.26     -132.95    132.95 o
 -16  22   2     2178.11     1973.91    283.97 o
 -15  22   2     2015.51     2521.01    282.09 o
 -14  22   2     2704.98     3125.92    243.67 o
 -13  22   2     1001.31     1002.12    172.51 o
 -12  22   2       78.00       95.39     61.19 o
 -11  22   2     1849.43     1897.18    180.92 o
 -10  22   2     4458.45     5010.00    287.65 o
  -9  22   2      386.27      379.11    100.34 o
  -8  22   2      479.60      396.83     74.35 o
  -7  22   2      350.45      277.63     69.01 o
  -6  22   2    11308.89    11863.21    491.12 o
  -5  22   2     5363.73     5738.66    250.02 o
  -4  22   2     7896.42     8741.92    353.66 o
  -3  22   2      346.13      319.86     84.46 o
  -2  22   2      303.51      371.29     64.87 o
  -1  22   2     4367.96     4574.68    254.57 o
   0  22   2     4884.43     5808.85    342.29 o
   1  22   2       26.06       49.97     80.13 o
   2  22   2      650.48      441.71     71.76 o
   3  22   2      363.48      140.11     68.00 o
   4  22   2     8689.58     8995.73    305.79 o
   5  22   2     1447.95     1424.36    144.82 o
   6  22   2     2422.47     2377.94    187.12 o
   7  22   2      720.39      532.19     75.85 o
   8  22   2      267.45      452.42     96.25 o
   9  22   2      779.86     1307.59    196.43 o
  10  22   2        0.04      355.66    107.83 o
  11  22   2      328.57      236.49    126.61 o
  12  22   2       11.65      -78.69     78.69 o
  13  22   2       46.51      -22.96     52.20 o
  14  22   2       92.95      -32.93     61.70 o
  15  22   2       35.73       62.41     57.23 o
  16  22   2      268.75      319.74     91.35 o
  17  22   2      420.09      267.32     73.54 o
  18  22   2      930.31      855.96    178.87 o
 -17  23   2     1538.26     1356.06    451.64 o
 -16  23   2     1663.08     1624.54    607.60 o
 -15  23   2       20.63      320.46    135.04 o
 -14  23   2     4511.60     4000.54    346.66 o
 -13  23   2     1411.98     1265.67    195.44 o
 -12  23   2      265.44      182.70     78.31 o
 -11  23   2     1204.59     1464.74    168.72 o
 -10  23   2      484.55      758.07    135.82 o
  -9  23   2     3553.01     3016.44    221.73 o
  -8  23   2       49.98      -59.75     84.53 o
  -7  23   2     1200.74     1314.76    138.44 o
  -6  23   2     4277.48     4621.49    268.68 o
  -5  23   2      478.13      646.90     94.45 o
  -4  23   2     3887.97     4592.61    374.44 o
  -3  23   2     3251.92     3338.24    276.30 o
  -2  23   2        2.86      -98.17     98.17 o
  -1  23   2     1699.49     1831.48    190.57 o
   0  23   2     6088.14     6478.66    373.45 o
   1  23   2     1337.40     1147.97    166.88 o
   2  23   2       35.35       33.52     57.15 o
   3  23   2       88.92      -47.12     60.52 o
   4  23   2     2173.45     2469.37    196.03 o
   5  23   2      205.64      248.93     68.63 o
   6  23   2      106.50       62.62     60.68 o
   7  23   2     2211.97     1797.57    166.56 o
   8  23   2     1399.13     1252.38    177.00 o
   9  23   2     2158.82     2276.36    248.59 o
  10  23   2     6167.01     6335.98    413.90 o
  11  23   2       18.30       78.31     78.09 o
  12  23   2      307.80      138.84    110.55 o
  13  23   2      340.09      110.60     98.42 o
  14  23   2      378.58      275.93     75.09 o
  15  23   2       94.89        0.72     88.62 o
  16  23   2        1.59      -72.72     72.72 o
 -15  24   2      174.28      237.28    181.89 o
 -14  24   2      268.36      129.84    117.60 o
 -13  24   2      614.98      303.36     98.73 o
 -12  24   2     2282.10     2165.28    206.24 o
 -11  24   2       23.64       26.93     66.12 o
 -10  24   2     1788.15     1802.00    184.54 o
  -9  24   2      402.52      361.80     89.06 o
  -8  24   2        6.00      -31.49     69.28 o
  -7  24   2      435.31      306.81     87.57 o
  -6  24   2      191.55      499.87    181.11 o
  -5  24   2       62.33       99.50     65.05 o
  -4  24   2      237.65      278.59     96.06 o
  -3  24   2       13.00      -44.82     86.96 o
  -2  24   2      717.07      495.35    196.01 o
  -1  24   2       13.51      -75.13     75.13 o
   0  24   2     2073.65     2088.00    180.58 o
   1  24   2      535.79      397.85     91.39 o
   2  24   2      563.37      412.60     62.15 o
   3  24   2      977.17      863.68    147.00 o
   4  24   2      109.85      331.28     86.10 o
   5  24   2        1.45       28.94     58.81 o
   6  24   2        8.35       65.14     60.30 o
   7  24   2       86.92      -19.25     66.42 o
   8  24   2      111.75      -56.28     85.90 o
   9  24   2      126.92      102.32     82.81 o
  10  24   2      232.50      245.02     89.00 o
  11  24   2       20.56      -56.01     95.15 o
  12  24   2      187.02      217.12    102.06 o
  13  24   2      515.91      452.12    105.57 o
  14  24   2      524.98      554.65    109.65 o
  15  24   2      426.69      838.12    287.69 o
 -14  25   2      799.14      903.03    184.03 o
 -13  25   2      427.43      299.88     81.92 o
 -12  25   2      230.73      182.03     85.11 o
 -11  25   2        5.69       85.86     89.63 o
 -10  25   2     2380.71     2091.72    259.05 o
  -9  25   2        1.72       58.65    108.28 o
  -8  25   2      230.80      110.05    130.17 o
  -7  25   2     1986.85     2066.54    238.38 o
  -6  25   2     4641.80     4668.29    392.92 o
  -5  25   2       86.46      409.87    139.83 o
  -4  25   2     4176.14     4147.76    265.99 o
  -3  25   2      171.03       88.09    199.86 o
  -2  25   2      513.24      270.48     90.40 o
  -1  25   2      317.45      296.33    101.52 o
   0  25   2      185.95      391.21    112.07 o
   1  25   2     1922.87     1920.97    155.65 o
   2  25   2        0.22      -38.05     58.64 o
   3  25   2      242.05      359.62     90.62 o
   4  25   2    15691.31    16234.64    546.68 o
   5  25   2     2562.54     3236.61    247.92 o
   6  25   2     4598.97     4531.62    287.34 o
   7  25   2       15.11      -75.04     86.41 o
   8  25   2      362.10      354.50     90.84 o
   9  25   2      126.84       26.28     83.30 o
  10  25   2      342.97      286.67    115.97 o
  11  25   2     2617.98     2334.71    273.71 o
  12  25   2      680.26      584.11    155.78 o
  13  25   2       17.52       98.35    109.56 o
  14  25   2     8814.32     8698.61    539.25 o
 -12  26   2     1262.86      850.97    165.65 o
 -11  26   2       37.94       85.42     92.69 o
 -10  26   2     4732.76     4701.55    388.30 o
  -9  26   2     1467.90     1410.36    221.75 o
  -8  26   2      493.45      390.43    109.86 o
  -7  26   2     1084.47      932.54    310.13 o
  -6  26   2     1396.81     1424.17    210.70 o
  -5  26   2     3474.88     3356.74    313.54 o
  -4  26   2     2039.06     1933.05    185.45 o
  -3  26   2       58.69      -45.13    107.25 o
  -2  26   2     1147.95      913.70    205.10 o
  -1  26   2      141.87      346.73    121.02 o
   0  26   2     5264.90     5457.71    394.46 o
   1  26   2      522.98      579.69    125.16 o
   2  26   2      643.77      551.36    102.85 o
   3  26   2     2800.11     3065.75    236.33 o
   4  26   2      389.85      906.23    150.54 o
   5  26   2      762.03     1055.66    151.52 o
   6  26   2      834.94      912.92    165.41 o
   7  26   2      102.46       12.62     74.70 o
   8  26   2      104.24       65.07     78.78 o
   9  26   2        1.13      -59.82     83.16 o
  10  26   2      424.95      277.98    108.97 o
  11  26   2        3.66     -107.88    107.88 o
  12  26   2      106.55      181.44     96.33 o
 -10  27   2     3852.93     3372.39    335.65 o
  -9  27   2     1247.99     1393.49    226.33 o
  -8  27   2       23.48       -7.77     95.01 o
  -7  27   2      444.67      278.24    116.57 o
  -6  27   2      549.66      679.73    147.61 o
  -5  27   2      576.39      639.64    152.82 o
  -4  27   2      760.34      727.00    141.97 o
  -3  27   2        3.08      -87.36     87.36 o
  -2  27   2       24.48      -87.60    104.59 o
  -1  27   2      441.63      485.87    107.84 o
   0  27   2      821.69      874.70    145.36 o
   1  27   2     2110.19     2062.84    211.29 o
   2  27   2      368.69      396.30     97.90 o
   3  27   2      513.06      461.36    101.37 o
   4  27   2     4239.36     4169.45    290.75 o
   5  27   2      656.85     1148.66    180.59 o
   6  27   2     1767.01     1852.17    249.04 o
   7  27   2      140.88      -35.01     86.99 o
   8  27   2       80.89      -33.14    101.70 o
   9  27   2      707.59      444.42    122.50 o
  10  27   2        4.80     -113.85    118.29 o
  -7  28   2       22.10      -92.45     92.45 o
  -6  28   2      105.89        2.77     69.41 o
  -5  28   2       45.43       55.29     96.44 o
  -4  28   2       19.92       -0.88     80.92 o
  -3  28   2        0.90      -85.93    100.48 o
  -2  28   2       79.42       58.08     53.90 o
  -1  28   2      901.03     1050.29    200.97 o
   0  28   2      416.75      678.27    134.45 o
   1  28   2        1.02      -37.98     85.33 o
   2  28   2       15.48       -0.11     73.59 o
   3  28   2      376.47      398.43    102.97 o
   4  28   2      126.36       87.74     64.38 o
   5  28   2       42.33        2.37     84.38 o
   6  28   2      100.65      105.55     84.49 o
   7  28   2       61.20       79.07    135.78 o
  -3  29   2      900.15      642.84    146.89 o
  -2  29   2      457.82      333.25     85.21 o
  -1  29   2       32.99      281.88    117.19 o
   0  29   2     5739.07     6209.74    383.61 o
   1  29   2        0.01      102.34     78.97 o
   2  29   2      223.61       87.82     86.52 o
   3  29   2      438.73      142.09    109.56 o
 -27   0   3       41.12      -44.63     83.58 o
 -25   0   3     5779.38     6089.87    433.05 o
 -23   0   3       84.32       36.86     67.19 o
 -21   0   3     1566.32     1509.87    192.14 o
 -19   0   3      250.02      128.93     72.24 o
 -17   0   3       61.67       99.63     37.69 o
 -15   0   3    10024.43     9905.30    298.56 o
 -13   0   3     7052.75     6682.69    168.90 o
 -11   0   3    13073.23    13633.46    263.16 o
  -9   0   3     3272.74     3283.02    116.34 o
  -7   0   3    13635.01    13500.52    279.55 o
  -5   0   3    62635.30    55423.73    988.49 o
  -3   0   3    23383.44    20253.56    420.44 o
   1   0   3   150901.63   135014.13   2343.16 o
   3   0   3    96585.02    97558.24   1010.24 o
   5   0   3   193359.25   206481.34   3927.48 o
   7   0   3    16043.48    14760.44    222.75 o
   9   0   3   161322.80   161953.48   1387.80 o
  11   0   3   120552.05   128158.91   1176.36 o
  13   0   3     5073.74     4911.31    172.66 o
  15   0   3    56881.30    58907.71    920.90 o
  17   0   3     4526.53     4469.60    226.27 o
  19   0   3    20485.39    23192.97    714.77 o
  21   0   3     2041.13     2626.16    318.10 o
  23   0   3      140.66      238.47    114.30 o
  25   0   3     1416.46     1345.80    226.40 o
  27   0   3      383.04      297.87    181.49 o
 -27   1   3       19.08      -81.18     81.82 o
 -26   1   3     1428.06     1302.36    168.46 o
 -25   1   3     5971.22     6579.19    390.18 o
 -24   1   3      314.47      878.61    106.98 o
 -23   1   3      895.18      818.25     86.38 o
 -22   1   3      205.01      180.25     54.96 o
 -21   1   3     1626.77     1571.39    110.51 o
 -20   1   3     5195.35     5350.92    216.17 o
 -19   1   3      568.16      450.17     66.93 o
 -18   1   3       30.97      -35.04     35.04 o
 -17   1   3      708.44      688.90     54.41 o
 -16   1   3      407.96      994.40     84.25 o
 -15   1   3    76958.38    76051.87   1618.53 o
 -14   1   3     2763.08     2812.26    111.99 o
 -13   1   3     2397.26     2331.57     72.58 o
 -12   1   3       10.96      -16.55     16.55 o
 -11   1   3     6218.61     6300.01    111.60 o
 -10   1   3     4688.32     4704.99     90.99 o
  -9   1   3     2813.74     2594.57     63.09 o
  -8   1   3       24.72      115.46     15.44 o
  -7   1   3     8370.91     7270.14    103.74 o
  -6   1   3    62196.50    55721.02    460.47 o
  -5   1   3   316870.88   292022.44   2669.44 o
  -4   1   3    50270.21    44471.67    655.15 o
  -3   1   3    12452.33    10373.09    191.57 o
  -2   1   3      789.91      603.55     55.94 o
  -1   1   3    21932.32    18591.96    213.94 o
   1   1   3     3947.43     1579.39    896.01 o
   2   1   3     5270.42     3129.14    855.48 o
   3   1   3     4718.01     4165.49     89.42 o
   4   1   3    39486.07    39787.03    373.10 o
   5   1   3    77868.34    74932.23   1038.28 o
   6   1   3     9472.90    10200.95    142.33 o
   7   1   3    11127.76    12010.71    165.44 o
   8   1   3      586.51      572.47     36.81 o
   9   1   3    43857.35    42641.73    361.67 o
  10   1   3     3676.04     4279.54     92.86 o
  11   1   3     8111.00     8671.56    145.98 o
  12   1   3       15.49        7.35     20.91 o
  13   1   3       22.99       72.84     30.50 o
  14   1   3      542.81      438.99     38.21 o
  15   1   3      127.42       81.88     34.78 o
  16   1   3      254.52      228.59     41.79 o
  17   1   3     1343.71     1466.71     92.11 o
  18   1   3       74.10      479.70     75.55 o
  19   1   3    34842.76    37427.03    664.97 o
  20   1   3      923.54     1755.87    157.18 o
  21   1   3     4512.03     4495.97    225.50 o
  22   1   3       48.01       67.98     48.57 o
  23   1   3     1055.95     1238.44    131.74 o
  24   1   3      148.63       -0.27     58.74 o
  25   1   3      879.75      465.76     83.91 o
  26   1   3      139.19      134.36     82.46 o
  27   1   3     1017.70      482.61    105.06 o
 -27   2   3      432.51      448.58    143.54 o
 -26   2   3     1229.32      875.89    142.22 o
 -25   2   3     1598.84     1695.76    192.25 o
 -24   2   3     3556.50     4153.30    218.01 o
 -23   2   3       66.53      108.99     53.63 o
 -22   2   3     4401.02     4258.26    182.45 o
 -21   2   3       44.49       91.87     49.50 o
 -20   2   3     7110.96     7259.22    225.28 o
 -19   2   3     4385.74     4275.43    162.70 o
 -18   2   3        8.38       -7.12     32.88 o
 -17   2   3     3087.25     3331.40    122.46 o
 -16   2   3    19922.12    19616.61    375.57 o
 -15   2   3     7469.38     7957.38    247.47 o
 -14   2   3    20367.32    21403.85    293.75 o
 -13   2   3    10560.96    10426.71    266.19 o
 -12   2   3    18064.34    17021.38    393.06 o
 -11   2   3     4524.51     4360.82    126.09 o
 -10   2   3    27942.49    25278.41    431.93 o
  -9   2   3    10355.97    10332.24    167.56 o
  -8   2   3     5100.00     4746.14     85.58 o
  -7   2   3        9.18       19.12     10.34 o
  -6   2   3    68538.23    61866.26    548.88 o
  -5   2   3    38051.52    34963.76    553.79 o
  -4   2   3    31062.57    25106.49    258.00 o
  -3   2   3    19922.16    16395.69    292.58 o
  -2   2   3    14352.30    12338.56    307.21 o
  -1   2   3   100277.28    64407.34  35498.18 o
   0   2   3      119.18        4.30      6.26 o
   1   2   3    37661.88    14559.19   7928.95 o
   2   2   3      530.79      316.48    100.40 o
   3   2   3      325.97      362.54     22.92 o
   4   2   3     8474.46     8553.71    156.07 o
   5   2   3    17531.28    18629.09    248.05 o
   6   2   3      193.71      231.50     20.75 o
   7   2   3     2775.40     2439.52     69.77 o
   8   2   3      544.28      614.46     36.99 o
   9   2   3    19252.60    19621.53    262.36 o
  10   2   3     5826.98     6788.62    136.21 o
  11   2   3       44.35       78.75     23.04 o
  12   2   3       69.63       57.20     26.35 o
  13   2   3      192.86      131.72     25.77 o
  14   2   3        3.70        3.19     36.06 o
  15   2   3       15.36      -38.46     40.04 o
  16   2   3      716.76      610.23     58.40 o
  17   2   3     1285.71     1180.33     95.64 o
  18   2   3       23.71       29.91     43.54 o
  19   2   3     3389.23     3159.67    178.02 o
  20   2   3        2.42      -27.71     78.49 o
  21   2   3      443.36      113.15     55.01 o
  22   2   3       99.71       81.48     52.56 o
  23   2   3      141.15      161.96     68.29 o
  24   2   3      412.23      444.84    112.93 o
  25   2   3        1.20     -101.92    101.92 o
  26   2   3      287.18      305.35     98.64 o
  27   2   3       67.28      -23.18     88.05 o
 -27   3   3       42.78      -99.42     99.42 o
 -26   3   3     1025.50      651.12    151.90 o
 -25   3   3      946.42      632.15    122.07 o
 -24   3   3      923.28     1078.08    115.43 o
 -23   3   3      226.12       95.69     49.97 o
 -22   3   3      517.21      544.22     74.68 o
 -21   3   3     2172.15     1988.78    123.53 o
 -20   3   3     3801.96     4123.59    172.17 o
 -19   3   3    10539.16    10050.23    255.94 o
 -18   3   3      156.57      111.17     38.69 o
 -17   3   3     4615.69     4351.15    154.33 o
 -16   3   3      739.66      624.27     50.66 o
 -15   3   3     1706.40     1401.59     76.71 o
 -14   3   3     1120.08     1006.42     54.16 o
 -13   3   3      147.71      129.74     26.34 o
 -12   3   3     1320.01     1300.92     62.34 o
 -11   3   3    55812.44    52583.83   1430.14 o
 -10   3   3      713.43      659.32     35.31 o
  -9   3   3    84455.59    80002.52   1525.31 o
  -8   3   3      654.30      715.89     37.69 o
  -7   3   3     5959.56     5470.63     99.61 o
  -6   3   3     2941.45     2297.40     55.16 o
  -5   3   3    31270.03    28453.63    338.40 o
  -4   3   3    19514.76    18315.51    503.67 o
  -3   3   3     5766.49     4322.88    100.29 o
  -2   3   3        1.39      -10.71     10.71 o
  -1   3   3   384298.69   270827.06  42145.51 o
   1   3   3   101369.22    86233.23  10787.62 o
   2   3   3    16370.15    12009.54   2377.58 o
   3   3   3     9218.88     8202.36    286.57 o
   4   3   3    30165.06    29597.03    572.22 o
   5   3   3    72123.39    70722.59   1239.76 o
   6   3   3      354.71      255.42     31.11 o
   7   3   3     5064.11     4396.06     97.20 o
   8   3   3        3.51        7.15     15.61 o
   9   3   3    56021.05    59949.90    608.78 o
  10   3   3      101.53       52.00     26.90 o
  11   3   3      399.61      418.54     33.52 o
  12   3   3      136.44      173.68     51.10 o
  13   3   3     5048.49     4918.69    124.80 o
  14   3   3     2224.02     2785.86    110.02 o
  15   3   3    35260.48    36803.52    473.74 o
  16   3   3      747.21      806.56     80.71 o
  17   3   3      494.39      420.61     54.45 o
  18   3   3       63.87        9.28     40.20 o
  19   3   3     2963.23     2210.26    126.69 o
  20   3   3     1341.03     1100.98    102.82 o
  21   3   3     3421.70     3162.30    191.78 o
  22   3   3      125.12      199.33     91.63 o
  23   3   3     2630.30     2830.99    277.12 o
  24   3   3      403.37      884.53    160.46 o
  25   3   3     7074.65     6271.93    353.85 o
  26   3   3      369.35      244.23    119.66 o
  27   3   3        6.29       54.98     65.26 o
 -27   4   3     1560.71     1316.26    219.77 o
 -26   4   3       28.68     -115.10    115.10 o
 -25   4   3        1.34     -160.62    160.62 o
 -24   4   3      909.90      686.81    118.91 o
 -23   4   3      506.68      499.18     72.99 o
 -22   4   3      139.12      101.67     62.96 o
 -21   4   3     2392.12     2337.94    143.31 o
 -20   4   3       41.82      576.82    134.55 o
 -19   4   3     9806.03    10839.76    365.30 o
 -18   4   3       67.06      108.56     34.49 o
 -17   4   3     7137.75     7591.00    189.59 o
 -16   4   3      103.03       27.28     35.04 o
 -15   4   3     5447.40     5523.43    146.90 o
 -14   4   3     2087.48     1699.45     73.87 o
 -13   4   3     3790.82     3868.66    110.00 o
 -12   4   3     5537.29     5606.02    173.15 o
 -11   4   3      387.17      446.06     41.40 o
 -10   4   3      647.96      581.85     65.84 o
  -9   4   3      963.00      796.08     41.20 o
  -8   4   3       93.31       68.14     16.37 o
  -7   4   3      107.23      128.82     17.44 o
  -6   4   3       80.57       68.88     19.26 o
  -5   4   3    69359.65    59942.71   1222.31 o
  -4   4   3     1550.58     1848.75     52.44 o
  -3   4   3    12375.29    11147.56    199.52 o
  -2   4   3    22504.47    19934.24    343.46 o
  -1   4   3    76914.30    73776.04   3157.50 o
   0   4   3    29988.98    26188.18   3035.60 o
   1   4   3    79512.27    62064.55   6503.27 o
   2   4   3    21749.21    22503.24    676.85 o
   3   4   3    51830.13    51214.29    639.77 o
   4   4   3     9008.73     9485.20    209.35 o
   5   4   3   111728.25   105279.20    907.62 o
   6   4   3      503.33      370.98     30.99 o
   7   4   3     3062.98     3190.35    111.40 o
   8   4   3       18.53       13.12     17.70 o
   9   4   3    42147.76    44393.39    449.71 o
  10   4   3     4236.60     4343.40    111.90 o
  11   4   3    61986.45    64629.84    721.02 o
  12   4   3       14.52       55.43     26.87 o
  13   4   3     8275.01     8642.18    169.82 o
  14   4   3      275.07      958.98    102.91 o
  15   4   3    43512.14    45307.83    595.63 o
  16   4   3      747.32      696.28     83.82 o
  17   4   3      308.86      347.69     54.64 o
  18   4   3      121.14       11.65     45.34 o
  19   4   3     6026.66     5813.33    255.48 o
  20   4   3      365.04      245.39     58.43 o
  21   4   3     3221.74     2839.53    179.76 o
  22   4   3      126.59      147.03     92.31 o
  23   4   3      959.94     1222.84    154.96 o
  24   4   3        4.49      795.86    167.33 o
  25   4   3      564.59      817.79    152.64 o
  26   4   3        2.95      -89.05     89.05 o
  27   4   3        0.96      -87.81     91.71 o
 -27   5   3        6.38      -34.08     86.64 o
 -26   5   3     1512.52     1269.39    199.95 o
 -25   5   3      280.40      126.96    119.94 o
 -24   5   3     4287.56     4028.58    280.68 o
 -23   5   3       42.18       -1.47     65.20 o
 -22   5   3      596.39      432.66     66.01 o
 -21   5   3     3138.22     3201.24    170.46 o
 -20   5   3      204.65      458.23     85.79 o
 -19   5   3    13215.95    13449.77    304.89 o
 -18   5   3      260.93       75.48     36.29 o
 -17   5   3     3534.43     3579.86    139.46 o
 -16   5   3     4342.73     4644.20    153.14 o
 -15   5   3       34.93      -43.31     56.69 o
 -14   5   3    11214.77    11400.71    247.57 o
 -13   5   3     1368.43     1274.25     67.23 o
 -12   5   3       43.20       56.83     23.19 o
 -11   5   3    43772.98    42699.64    638.98 o
 -10   5   3    10992.55     9537.51    335.09 o
  -9   5   3    87727.33    82233.86   2097.31 o
  -8   5   3      349.70      286.07     21.23 o
  -7   5   3    18285.09    16841.01    320.57 o
  -6   5   3     2763.98     1854.48     45.15 o
  -5   5   3     3356.05     2971.95     58.46 o
  -4   5   3    11551.78    11151.46    206.87 o
  -3   5   3    16497.54    15622.98    352.42 o
  -2   5   3        0.68       39.88     13.27 o
  -1   5   3   164352.50   161074.02   1985.60 o
   0   5   3    14322.74    11694.34    209.87 o
   1   5   3    97243.67    91610.03   1181.42 o
   2   5   3       25.95       87.88     25.29 o
   3   5   3     2472.00     2145.12     84.37 o
   4   5   3    24952.50    23280.20    394.22 o
   5   5   3     3603.53     3001.97     90.10 o
   6   5   3    11527.16    12709.30    189.86 o
   7   5   3     3669.75     4112.60    104.91 o
   8   5   3      505.89      433.05     33.44 o
   9   5   3    25876.33    26894.66    404.64 o
  10   5   3     7569.61     7844.42    167.76 o
  11   5   3       17.65        6.25     26.40 o
  12   5   3       74.82       82.22     34.46 o
  13   5   3     6312.52     6184.63    178.49 o
  14   5   3     6806.31     7538.96    190.90 o
  15   5   3    29799.88    31191.62    435.67 o
  16   5   3      273.86      188.48     51.78 o
  17   5   3     3014.17     3000.81    161.63 o
  18   5   3      373.34      403.25     67.39 o
  19   5   3       25.88      -54.45     80.47 o
  20   5   3     2954.52     2967.41    200.62 o
  21   5   3     4192.57     4058.49    319.95 o
  22   5   3       72.11       86.42     69.23 o
  23   5   3     2839.06     2943.07    234.71 o
  24   5   3     1657.96     2711.27    244.42 o
  25   5   3     9478.39     9395.26    535.04 o
  26   5   3       82.09       36.38     69.07 o
  27   5   3        1.02      -55.77     85.97 o
 -26   6   3     1462.27     1519.34    238.77 o
 -25   6   3        3.30      465.56    167.65 o
 -24   6   3      464.03      133.92     96.19 o
 -23   6   3      210.56       40.45     65.42 o
 -22   6   3      235.89      135.49    104.18 o
 -21   6   3      949.88      890.52     94.99 o
 -20   6   3    14362.78    15652.05    585.34 o
 -19   6   3     2164.52     2310.43    128.24 o
 -18   6   3      110.59       31.02     39.23 o
 -17   6   3     3119.23     3379.65    147.02 o
 -16   6   3    12938.01    13513.40    452.20 o
 -15   6   3     2658.18     2594.54    122.37 o
 -14   6   3     5275.75     4449.64    152.63 o
 -13   6   3      376.06      494.91     48.80 o
 -12   6   3     1893.00     1712.82     80.08 o
 -11   6   3     3206.05     3040.55    116.77 o
 -10   6   3    40502.52    38710.04   1183.06 o
  -9   6   3      544.00      553.30     31.90 o
  -8   6   3     1179.31     1186.27     42.25 o
  -7   6   3     2520.35     2688.57     80.78 o
  -6   6   3    12010.51    10622.09    206.23 o
  -5   6   3     8667.75     7689.90    161.66 o
  -4   6   3     9587.88     8544.54    176.97 o
  -3   6   3     9012.33     7865.49    150.68 o
  -2   6   3      693.53      608.47     37.19 o
  -1   6   3     1981.35     2184.17     82.05 o
   0   6   3    28057.00    24851.28    422.66 o
   1   6   3    41895.39    39582.55    713.60 o
   2   6   3     2397.92     2225.40     73.37 o
   3   6   3     1018.17      941.51     45.64 o
   4   6   3      154.74      200.70     26.85 o
   5   6   3    17252.16    15884.61    260.37 o
   6   6   3     1653.55     1651.54     78.22 o
   7   6   3     1296.55     1339.60     66.29 o
   8   6   3       18.82       10.20     19.48 o
   9   6   3       84.73      271.58     36.26 o
  10   6   3     4302.51     4064.57    130.17 o
  11   6   3    19508.27    19586.11    320.56 o
  12   6   3     1971.82     1936.92     96.77 o
  13   6   3        2.24      -36.15     36.15 o
  14   6   3       55.39      177.57     53.22 o
  15   6   3     4881.35     4925.11    209.41 o
  16   6   3     1012.05      668.19     67.14 o
  17   6   3      997.36      930.84     91.93 o
  18   6   3      929.98     1050.56    129.31 o
  19   6   3       74.76      117.26     62.11 o
  20   6   3     1023.06      876.10     94.18 o
  21   6   3      611.56      638.04    103.83 o
  22   6   3      366.45      156.64     75.32 o
  23   6   3      312.52      177.86     67.56 o
  24   6   3       10.94      -21.23     99.95 o
  25   6   3       29.81      -54.71    112.34 o
  26   6   3      432.36      226.21    202.73 o
 -26   7   3     2843.36     3312.26    343.40 o
 -25   7   3     2265.30     2663.07    311.74 o
 -24   7   3     4757.32     4882.53    384.88 o
 -23   7   3      166.62      -94.69     94.69 o
 -22   7   3      133.89      130.18     79.70 o
 -21   7   3     1281.61     1377.29    134.05 o
 -20   7   3        2.14      163.30     49.67 o
 -19   7   3      832.77      886.38     84.65 o
 -18   7   3      237.65      107.05     44.20 o
 -17   7   3      164.68      121.03     81.15 o
 -16   7   3     3450.11     3340.37    186.32 o
 -15   7   3    24408.61    25181.59    412.98 o
 -14   7   3     3844.49     3826.12    142.52 o
 -13   7   3     1092.97     1271.42     70.13 o
 -12   7   3     1594.32     1438.52     73.12 o
 -11   7   3     3409.31     3115.98    108.41 o
 -10   7   3    24123.11    22938.91    419.76 o
  -9   7   3     5650.30     5284.47    172.42 o
  -8   7   3      323.61      296.41     21.53 o
  -7   7   3     1565.92     1395.95     44.52 o
  -6   7   3     1406.18     1414.51     49.07 o
  -5   7   3    50481.77    45058.75   1180.95 o
  -4   7   3        6.92       19.91      9.73 o
  -3   7   3     4120.10     3713.02     98.15 o
  -2   7   3    14311.80    12722.24    260.40 o
  -1   7   3     1280.12     1170.31     75.43 o
   0   7   3   132246.09   124725.38   1557.69 o
   1   7   3      237.68      254.77     41.73 o
   2   7   3        5.32       -8.34     18.98 o
   3   7   3       92.44      203.70     46.79 o
   4   7   3     1101.63     1161.08     54.31 o
   5   7   3    14961.61    14257.83    250.01 o
   6   7   3     3439.54     3825.65    124.11 o
   7   7   3     5353.22     5976.70    163.84 o
   8   7   3     5691.21     5467.50    162.50 o
   9   7   3    16209.02    16586.33    278.77 o
  10   7   3    16942.52    18937.22    357.54 o
  11   7   3      312.80      275.03     52.19 o
  12   7   3        0.96      -40.24     40.24 o
  13   7   3       52.52      -23.59     42.86 o
  14   7   3     7530.42     7597.95    210.05 o
  15   7   3      855.45      831.68     83.42 o
  16   7   3      113.26       38.25     71.05 o
  17   7   3     1163.17     1041.13    111.29 o
  18   7   3      786.33      622.34     92.26 o
  19   7   3    10371.08    10533.40    406.66 o
  20   7   3     1100.33     1175.43    160.69 o
  21   7   3      858.25      750.04     93.61 o
  22   7   3      379.32      161.26     63.15 o
  23   7   3        0.69      -66.76     85.14 o
  24   7   3     3570.36     3169.33    245.55 o
  25   7   3       69.10      -74.87     83.22 o
  26   7   3        8.71       52.25    136.47 o
 -26   8   3      698.59      752.01    175.13 o
 -25   8   3     1832.41     2340.32    292.69 o
 -24   8   3      153.57      127.12     96.23 o
 -23   8   3       21.16     -114.41    114.41 o
 -22   8   3       44.03      -12.22     70.85 o
 -21   8   3      439.27      355.20     73.18 o
 -20   8   3     9097.34     9691.48    356.24 o
 -19   8   3        8.62       25.39     67.45 o
 -18   8   3        2.18       -1.21     45.92 o
 -17   8   3       41.93       -0.88     43.73 o
 -16   8   3     4576.81     4568.40    171.82 o
 -15   8   3     5330.06     5908.45    189.23 o
 -14   8   3      369.32      493.59     59.15 o
 -13   8   3      699.22      689.09     53.74 o
 -12   8   3      487.62      426.42     41.69 o
 -11   8   3    10855.95    10089.82    290.85 o
 -10   8   3    24227.74    23706.83    543.54 o
  -9   8   3     4647.61     4209.11    102.18 o
  -8   8   3     2723.18     2553.72     64.12 o
  -7   8   3     2579.93     2332.02     64.85 o
  -6   8   3     2278.91     2158.64     59.65 o
  -5   8   3     6512.99     5277.80    172.59 o
  -4   8   3       49.45       33.87     13.13 o
  -3   8   3     1949.80     1764.05     65.95 o
  -2   8   3     6375.50     6237.15    162.42 o
  -1   8   3   174401.69   175103.97   2247.30 o
   0   8   3    15428.02    14127.98    849.20 o
   1   8   3    55373.44    55756.37   1336.83 o
   2   8   3     8769.62     8631.88    339.90 o
   3   8   3    15175.20    14097.20    232.79 o
   4   8   3     7105.33     6590.75    138.99 o
   5   8   3    81294.98    79501.04    787.58 o
   6   8   3      695.08      520.76     43.63 o
   7   8   3     5954.47     5705.42    163.71 o
   8   8   3      943.68      929.38     66.20 o
   9   8   3    67024.73    71692.41    839.96 o
  10   8   3      334.40      632.90     73.55 o
  11   8   3    24790.97    26336.31    364.70 o
  12   8   3     2610.53     2586.68    113.64 o
  13   8   3     9550.45     9323.37    260.00 o
  14   8   3     5394.74     5156.21    212.77 o
  15   8   3    33958.28    35688.96    609.63 o
  16   8   3      192.53      247.68     78.78 o
  17   8   3     1758.46     1735.43    148.97 o
  18   8   3       84.76       22.51     56.45 o
  19   8   3     9497.53     9742.45    329.57 o
  20   8   3       61.04      719.45    122.13 o
  21   8   3      774.92      896.66    114.50 o
  22   8   3        0.17       -6.08     66.31 o
  23   8   3      216.20       10.30     69.47 o
  24   8   3      174.54       63.99     67.93 o
  25   8   3      719.52      491.54    112.30 o
  26   8   3      233.75      419.11    160.12 o
 -26   9   3       11.59      129.43    113.99 o
 -25   9   3     1015.37     1199.73    218.23 o
 -24   9   3      627.25      334.27    173.23 o
 -23   9   3       89.16     -142.26    142.26 o
 -22   9   3      136.36      172.79     53.32 o
 -21   9   3     2408.40     2582.58    164.70 o
 -20   9   3    10392.35    10866.85    324.88 o
 -19   9   3      287.72      251.45     62.76 o
 -18   9   3      360.67      173.08     69.92 o
 -17   9   3      614.48      626.46     79.00 o
 -16   9   3     1099.82     1071.96     88.35 o
 -15   9   3    31056.25    32141.67    627.56 o
 -14   9   3     2621.28     2641.92    111.94 o
 -13   9   3      192.89       87.55     28.67 o
 -12   9   3     1219.75     1267.45     71.12 o
 -11   9   3    31273.70    30718.46    770.63 o
 -10   9   3    42619.29    40717.83   1040.30 o
  -9   9   3    10567.02    10647.71    354.50 o
  -8   9   3       87.74       56.90     14.15 o
  -7   9   3     3992.21     3353.77    111.64 o
  -6   9   3    19291.67    17498.72    440.47 o
  -5   9   3   175292.09   170230.56   4832.28 o
  -4   9   3     7066.36     7069.63    213.62 o
  -3   9   3      574.54      477.30     36.36 o
  -2   9   3     4748.85     4302.87    119.80 o
  -1   9   3    23758.25    23597.29    465.12 o
   0   9   3   179301.27   186582.73   2601.87 o
   1   9   3     9209.60     8430.52    344.00 o
   2   9   3    15732.01    14912.70    506.61 o
   3   9   3     7430.33     7895.15    276.67 o
   4   9   3    30222.18    29582.38    360.60 o
   5   9   3    47030.29    46990.67    509.65 o
   6   9   3     9565.89     9831.16    190.70 o
   7   9   3        3.05       39.15     25.04 o
   8   9   3     3122.49     3210.64    153.06 o
   9   9   3     9506.35     9700.30    241.96 o
  10   9   3    24408.36    26249.82    443.67 o
  11   9   3     6074.55     6273.21    183.69 o
  12   9   3       90.78      124.24     38.06 o
  13   9   3     1224.45     1321.37     95.94 o
  14   9   3    18355.65    18745.22    443.48 o
  15   9   3     2516.11     3071.60    179.64 o
  16   9   3     1159.53     1227.36    108.17 o
  17   9   3     1547.22     1427.71    117.64 o
  18   9   3     2648.41     2690.18    170.49 o
  19   9   3    18366.32    19731.91    637.22 o
  20   9   3     2748.48     3440.12    211.17 o
  21   9   3     5340.53     5253.12    318.85 o
  22   9   3       15.83      -57.98     57.98 o
  23   9   3      172.45      116.79     80.66 o
  24   9   3     5201.90     4894.29    352.96 o
  25   9   3     3143.99     2829.37    314.91 o
  26   9   3       36.19      112.40    221.82 o
 -25  10   3     1906.82     2083.30    277.11 o
 -24  10   3     3241.32     3479.00    342.68 o
 -23  10   3       15.91     -155.85    155.85 o
 -22  10   3     3099.30     2942.09    235.25 o
 -21  10   3      504.74      639.79    134.43 o
 -20  10   3      986.09     1316.01    132.17 o
 -19  10   3      340.66      566.79     94.99 o
 -18  10   3       14.89      -60.39     60.39 o
 -17  10   3       58.52      -56.20     57.40 o
 -16  10   3    11212.81    11674.98    325.99 o
 -15  10   3     7076.94     7951.24    232.77 o
 -14  10   3    20383.46    20646.55    460.61 o
 -13  10   3      870.10      701.22     54.09 o
 -12  10   3     7943.57     7726.26    202.69 o
 -11  10   3      886.89      939.35     78.21 o
 -10  10   3     2653.53     2633.42     99.93 o
  -9  10   3        9.04       47.83     20.15 o
  -8  10   3     5532.73     5060.00    127.33 o
  -7  10   3      953.66      819.18     50.52 o
  -6  10   3    83897.36    76975.29   2877.74 o
  -5  10   3      126.14      229.79     44.81 o
  -4  10   3    33380.11    29026.93    988.57 o
  -3  10   3     6572.96     6123.47    277.29 o
  -2  10   3     8534.98     7041.15    242.88 o
  -1  10   3    50081.79    48779.02   2375.57 o
   0  10   3     2013.60     1941.96    123.47 o
   1  10   3    11770.73    11051.32    596.00 o
   2  10   3     6964.42     6253.79    196.45 o
   3  10   3     1247.98     1206.46     65.48 o
   4  10   3    29175.96    27726.56    355.65 o
   5  10   3    23573.96    23590.63    325.10 o
   6  10   3     4974.53     5086.91    137.28 o
   7  10   3     8518.14     7975.26    178.26 o
   8  10   3     2095.12     2290.26    100.62 o
   9  10   3    44046.88    46346.17    623.25 o
  10  10   3     1489.33     1528.27     87.04 o
  11  10   3    19981.57    21600.99    367.40 o
  12  10   3     5217.47     4862.00    165.89 o
  13  10   3        2.21      -43.40     43.40 o
  14  10   3     4141.97     4611.25    226.74 o
  15  10   3     5185.55     5787.09    273.68 o
  16  10   3       30.39       58.58     77.85 o
  17  10   3      177.73      -29.54     88.52 o
  18  10   3      713.31      592.46     84.48 o
  19  10   3     6146.81     6686.49    280.56 o
  20  10   3      241.62      289.95    143.11 o
  21  10   3       17.76      -63.75     88.07 o
  22  10   3      200.84      115.77     72.58 o
  23  10   3       24.12      150.64     77.71 o
  24  10   3      945.83     1066.40    166.09 o
  25  10   3       66.30      113.86    146.62 o
 -25  11   3        2.42      109.67    117.62 o
 -24  11   3       16.47       50.36     96.03 o
 -23  11   3      319.17       10.48     90.32 o
 -22  11   3      122.74      155.66     72.46 o
 -21  11   3      251.22      477.59    129.79 o
 -20  11   3     9506.87    10032.59    352.88 o
 -19  11   3     2051.37     2289.78    164.77 o
 -18  11   3      346.54      246.25     53.93 o
 -17  11   3      537.20      295.12     65.26 o
 -16  11   3     1776.21     2141.11    130.16 o
 -15  11   3        2.19      342.69     76.59 o
 -14  11   3     3549.74     3620.16    151.12 o
 -13  11   3      957.10      803.30     82.00 o
 -12  11   3      611.85      489.34     61.77 o
 -11  11   3     1775.62     1760.15     93.73 o
 -10  11   3     7821.37     7797.72    266.30 o
  -9  11   3      838.31      765.11     45.46 o
  -8  11   3      374.88      354.10     34.97 o
  -7  11   3     2551.33     2304.53    113.12 o
  -6  11   3    59775.31    53673.11   2328.45 o
  -5  11   3     8822.07     8737.41    394.87 o
  -4  11   3    27243.87    23296.73   1086.70 o
  -3  11   3     1897.14     1742.76    107.51 o
  -2  11   3     2400.58     2086.97    192.09 o
  -1  11   3     4737.43     4666.23    195.02 o
   0  11   3    15971.19    16341.60    392.87 o
   1  11   3     4208.87     4153.88    270.85 o
   2  11   3      498.08      463.86     49.50 o
   3  11   3        0.75        3.10     35.22 o
   4  11   3    55688.43    53318.95    572.94 o
   5  11   3     8225.23     8688.72    185.14 o
   6  11   3    11664.45    11836.73    224.83 o
   7  11   3     2540.03     2588.07    100.58 o
   8  11   3        2.86       56.02     30.36 o
   9  11   3      158.82      126.08     28.92 o
  10  11   3     9960.31    10250.74    322.56 o
  11  11   3       32.51      -21.65     42.22 o
  12  11   3       80.65      -10.35     42.82 o
  13  11   3       19.04      -31.40     40.46 o
  14  11   3    11241.20    12813.06    419.02 o
  15  11   3     1884.54     2027.97    160.22 o
  16  11   3      276.32      101.84    118.02 o
  17  11   3      138.21       21.38     69.76 o
  18  11   3     1977.14     1793.17    157.12 o
  19  11   3      294.80      239.15    127.72 o
  20  11   3     4807.34     5079.27    321.40 o
  21  11   3       70.45      118.50    120.99 o
  22  11   3      126.51       44.19     62.43 o
  23  11   3        2.12      -47.87     78.94 o
  24  11   3     2257.62     2474.36    235.82 o
  25  11   3      392.61      480.20    129.11 o
 -25  12   3        0.33      -12.09    115.14 o
 -24  12   3     2553.96     2458.09    289.33 o
 -23  12   3       51.98     -113.41    113.41 o
 -22  12   3     2039.34     1880.64    188.29 o
 -21  12   3      396.66      706.22    162.96 o
 -20  12   3      314.01      761.14    169.95 o
 -19  12   3       28.01      232.71     70.99 o
 -18  12   3       31.87      -59.61     59.61 o
 -17  12   3      942.07      999.93    102.22 o
 -16  12   3     7371.72     8318.95    260.89 o
 -15  12   3      145.38      471.78     80.51 o
 -14  12   3    10543.00    11067.60    276.35 o
 -13  12   3      977.82     1037.41     73.59 o
 -12  12   3     5518.17     5779.86    180.83 o
 -11  12   3     1010.83     1073.02     72.21 o
 -10  12   3     1370.26     1411.30     86.65 o
  -9  12   3     3971.90     3912.13    131.04 o
  -8  12   3      347.77      281.74     29.69 o
  -7  12   3      235.73      160.24     28.82 o
  -6  12   3    10630.72     9803.05    515.74 o
  -5  12   3    14361.37    12976.06    653.79 o
  -4  12   3     2152.92     1787.05    137.74 o
  -3  12   3      299.16      173.47     36.36 o
  -2  12   3     1491.70     1101.80    195.23 o
  -1  12   3    24067.18    24936.00    839.14 o
   0  12   3     6474.71     5890.34    405.65 o
   1  12   3    44743.43    44390.18    778.91 o
   2  12   3      580.86      508.69     52.08 o
   3  12   3    16619.78    15764.69    327.84 o
   4  12   3      733.12      982.32     95.44 o
   5  12   3    36981.47    36638.13    470.97 o
   6  12   3      362.59      388.10     57.20 o
   7  12   3     3475.82     3175.02    116.34 o
   8  12   3      219.24      198.66     39.10 o
   9  12   3    19301.87    19046.85    465.51 o
  10  12   3     7699.21     7777.30    242.57 o
  11  12   3    22078.73    22541.16    435.32 o
  12  12   3     1143.20      830.55     66.39 o
  13  12   3     3073.45     2884.70    156.70 o
  14  12   3      808.45     1227.03    135.99 o
  15  12   3    12513.42    13173.23    422.39 o
  16  12   3     2316.33     2006.84    167.27 o
  17  12   3     2097.52     2166.02    175.74 o
  18  12   3      146.54       36.50     69.78 o
  19  12   3     3254.08     3868.01    254.95 o
  20  12   3       74.13      354.47    230.14 o
  21  12   3     2480.25     2553.81    221.17 o
  22  12   3      413.98      376.30     94.63 o
  23  12   3      108.77      158.53     99.29 o
  24  12   3        0.38      224.07    114.86 o
 -24  13   3     3044.45     3061.85    326.38 o
 -23  13   3        0.16     -132.27    132.27 o
 -22  13   3      243.66      127.55    113.43 o
 -21  13   3      395.39      187.39    170.85 o
 -20  13   3     1962.38     2133.55    245.20 o
 -19  13   3     3552.65     3968.05    494.67 o
 -18  13   3        6.97      -79.91     79.91 o
 -17  13   3     1600.16     1655.18    134.44 o
 -16  13   3     4797.80     5280.06    300.91 o
 -15  13   3    15116.99    16432.54    409.10 o
 -14  13   3     9878.61    10234.24    276.73 o
 -13  13   3      843.02      815.85     74.69 o
 -12  13   3     1601.46     1603.71     95.82 o
 -11  13   3     9113.18     9659.82    390.45 o
 -10  13   3    12781.94    13155.84    383.42 o
  -9  13   3    13808.71    13692.78    387.17 o
  -8  13   3      630.17      483.59     39.05 o
  -7  13   3    11648.57    11171.55    447.70 o
  -6  13   3     8731.88     8433.33    390.38 o
  -5  13   3    25396.55    24474.25   1177.46 o
  -4  13   3    11320.78    10614.90    411.43 o
  -3  13   3     6206.90     5652.12    224.33 o
  -2  13   3     1204.37     1228.24    125.43 o
  -1  13   3    14507.83    13963.30    392.44 o
   0  13   3    25116.12    26333.32    564.83 o
   1  13   3     7121.30     6412.28    215.38 o
   2  13   3        0.11      -34.00     35.81 o
   3  13   3     5852.36     5598.74    189.61 o
   4  13   3    27700.68    26695.87    375.19 o
   5  13   3     2830.53     2753.76    108.11 o
   6  13   3      765.59      797.92     59.66 o
   7  13   3     2859.60     2780.20    124.07 o
   8  13   3      796.98      620.63     59.51 o
   9  13   3     1282.95     1698.06    103.68 o
  10  13   3    23881.81    25230.24    457.29 o
  11  13   3     1999.13     1961.66    138.70 o
  12  13   3      658.21      593.75     59.40 o
  13  13   3        0.12      -11.24     51.87 o
  14  13   3    14916.01    16075.39    606.53 o
  15  13   3     6457.60     7325.42    317.11 o
  16  13   3      613.56      967.23    123.51 o
  17  13   3       44.77        8.97     69.27 o
  18  13   3      616.82      210.21     96.47 o
  19  13   3     5615.11     6615.95    338.32 o
  20  13   3     4847.34     4974.22    426.33 o
  21  13   3     4127.27     4244.10    298.43 o
  22  13   3      166.34      121.64     72.44 o
  23  13   3       76.47      -63.32     81.71 o
  24  13   3     2260.78     2254.48    227.89 o
 -24  14   3       94.41       55.49     78.73 o
 -23  14   3      268.41       81.82    134.22 o
 -22  14   3       42.01     -105.10    105.10 o
 -21  14   3     2161.19     2235.61    297.38 o
 -20  14   3     8143.87     8351.96    573.64 o
 -19  14   3      158.99      102.75     83.68 o
 -18  14   3      188.19      -31.58     93.59 o
 -17  14   3      816.61      515.41     74.90 o
 -16  14   3     2876.54     2831.28    233.16 o
 -15  14   3     1661.43     2048.08    148.26 o
 -14  14   3      352.20      289.16     57.44 o
 -13  14   3      169.36      143.29     62.80 o
 -12  14   3     3420.19     3635.40    153.49 o
 -11  14   3     2111.48     2094.18    115.42 o
 -10  14   3    34182.20    35556.52    817.38 o
  -9  14   3     1249.53     1363.97     96.77 o
  -8  14   3     1024.33      931.74     95.71 o
  -7  14   3      791.54      686.01     62.58 o
  -6  14   3    10453.79     9745.36    508.53 o
  -5  14   3      731.25      619.77     59.88 o
  -4  14   3     2988.96     2523.75    132.72 o
  -3  14   3       90.42       66.50     31.84 o
  -2  14   3       80.06      112.52     51.82 o
  -1  14   3     3779.14     3846.04    310.69 o
   0  14   3    27315.92    27444.98    602.01 o
   1  14   3    14921.75    14966.35    741.19 o
   2  14   3     1460.13     1249.67     87.84 o
   3  14   3     2840.97     2939.62    140.15 o
   4  14   3      512.22      488.86     49.90 o
   5  14   3     2248.34     2234.13     99.75 o
   6  14   3      903.30      758.23     60.53 o
   7  14   3      501.24      438.46     52.94 o
   8  14   3     1381.61     1194.43     95.42 o
   9  14   3     7596.67     7627.32    237.71 o
  10  14   3    13218.48    12999.32    323.19 o
  11  14   3     6785.03     7182.42    240.12 o
  12  14   3     1752.29     1540.85    108.00 o
  13  14   3     5472.65     5914.19    232.28 o
  14  14   3     1036.95     1309.41    136.39 o
  15  14   3     2985.16     3216.54    213.65 o
  16  14   3     1091.65      938.67    116.73 o
  17  14   3       55.81        8.94     60.56 o
  18  14   3     2873.11     2821.98    209.48 o
  19  14   3      812.82     1077.27    181.52 o
  20  14   3     1680.55     1948.01    256.37 o
  21  14   3      549.61      489.26    129.93 o
  22  14   3      310.14       87.83    135.61 o
  23  14   3      482.75      301.36     82.87 o
  24  14   3       53.36       69.62     77.21 o
 -23  15   3      153.08      -70.72     91.17 o
 -22  15   3      531.08      466.03    121.11 o
 -21  15   3     1476.58     1566.91    220.90 o
 -20  15   3       91.57      388.71    325.55 o
 -19  15   3       13.59       85.86     86.84 o
 -18  15   3        0.22     -131.67    131.67 o
 -17  15   3        4.55      -87.18     87.18 o
 -16  15   3     2687.90     2956.09    257.89 o
 -15  15   3       22.86      178.49     69.43 o
 -14  15   3     4436.55     4552.54    244.44 o
 -13  15   3     1355.90     1168.56    112.91 o
 -12  15   3      197.15       89.24     54.91 o
 -11  15   3     4589.95     5086.25    212.06 o
 -10  15   3    13759.38    14656.03    514.48 o
  -9  15   3      542.29      703.87     92.09 o
  -8  15   3      142.48       19.70     34.29 o
  -7  15   3      399.76      414.29     42.73 o
  -6  15   3      279.89      239.36     69.16 o
  -5  15   3      258.85      352.10     49.74 o
  -4  15   3      215.21      171.71     54.13 o
  -3  15   3       87.26      101.12     33.22 o
  -2  15   3      561.11      460.12     70.82 o
  -1  15   3     1828.20     1949.14    151.00 o
   0  15   3    16615.38    17940.08    773.84 o
   1  15   3      295.22      479.67     76.10 o
   2  15   3        2.79      -41.70     41.70 o
   3  15   3     2656.07     2384.82    130.00 o
   4  15   3      563.86      486.22     53.33 o
   5  15   3      403.52      335.20     35.07 o
   6  15   3     3119.59     3015.91    121.77 o
   7  15   3        0.51      -45.32     45.32 o
   8  15   3     2695.92     2341.06    108.70 o
   9  15   3        0.96       15.08     31.91 o
  10  15   3    11397.81    12379.97    319.38 o
  11  15   3        2.23      -47.82     47.82 o
  12  15   3     3422.56     3445.04    296.10 o
  13  15   3     2171.12     2072.53    135.72 o
  14  15   3     6150.20     6768.50    262.89 o
  15  15   3      192.39      258.32     76.48 o
  16  15   3      191.71       15.54     66.18 o
  17  15   3      236.45       39.17     74.55 o
  18  15   3      449.56      295.32     85.46 o
  19  15   3      185.71       27.33     86.16 o
  20  15   3     1594.86     1430.17    164.15 o
  21  15   3        0.84      -78.59     78.59 o
  22  15   3      701.74      351.81     85.99 o
  23  15   3      369.24      125.80     78.84 o
 -22  16   3       65.56      -43.92     88.97 o
 -21  16   3       62.37      300.77    135.02 o
 -20  16   3     6761.10     7452.97    477.47 o
 -19  16   3      188.46      384.96    120.60 o
 -18  16   3      250.08       52.36     64.66 o
 -17  16   3        6.54      -66.71     79.84 o
 -16  16   3     3828.27     4001.26    404.03 o
 -15  16   3     1035.46     1022.93    124.80 o
 -14  16   3      560.33      427.44     73.13 o
 -13  16   3       40.47      -74.00     74.00 o
 -12  16   3      493.22      529.99     70.09 o
 -11  16   3     5219.81     5902.83    233.24 o
 -10  16   3     8326.84     9561.13    340.76 o
  -9  16   3       25.97      -39.98     61.51 o
  -8  16   3     4118.38     4014.93    202.33 o
  -7  16   3     2615.26     2635.52    136.08 o
  -6  16   3     3442.58     3385.46    180.59 o
  -5  16   3    13709.71    13785.53    371.98 o
  -4  16   3      187.51      127.51     53.36 o
  -3  16   3      894.41      729.68     73.74 o
  -2  16   3      436.90      411.97     68.84 o
  -1  16   3    25466.01    26249.77    620.72 o
   0  16   3      210.88      777.18    173.00 o
   1  16   3     4539.07     4391.71    258.44 o
   2  16   3     3964.41     3958.52    173.48 o
   3  16   3     3816.23     3864.64    204.55 o
   4  16   3     3757.83     3581.33    134.35 o
   5  16   3    23757.23    23223.86    378.93 o
   6  16   3      842.33      873.06     70.94 o
   7  16   3       80.44        6.27     35.67 o
   8  16   3       85.86       69.98     31.16 o
   9  16   3    14477.33    14409.38    349.18 o
  10  16   3      359.71      427.85     68.18 o
  11  16   3     5402.85     5511.61    219.21 o
  12  16   3     1886.96     1813.65    151.55 o
  13  16   3        3.48      -23.85     49.25 o
  14  16   3     4566.14     5102.54    234.28 o
  15  16   3     7558.79     8394.30    358.79 o
  16  16   3       38.43      124.77     62.25 o
  17  16   3      555.72      172.02     63.70 o
  18  16   3       47.77      -91.54     91.54 o
  19  16   3     1651.91     1712.71    179.16 o
  20  16   3       20.69       25.95     75.90 o
  21  16   3      734.43      555.44    148.33 o
  22  16   3        3.64     -105.73    105.73 o
 -22  17   3      170.96     -129.37    129.37 o
 -21  17   3     4233.60     4041.07    472.72 o
 -20  17   3     3214.06     3557.24    344.60 o
 -19  17   3     4565.90     4888.93    379.46 o
 -18  17   3      279.18       80.19     58.96 o
 -17  17   3      112.32      -84.47     84.47 o
 -16  17   3        0.01       -7.94     65.52 o
 -15  17   3     2180.37     2240.57    187.35 o
 -14  17   3      846.16      787.37    109.37 o
 -13  17   3      110.27      -41.71     61.80 o
 -12  17   3       25.14       57.05     56.83 o
 -11  17   3    32671.25    35058.58   1147.84 o
 -10  17   3    16802.33    18965.56    501.62 o
  -9  17   3    13566.01    14728.69    426.46 o
  -8  17   3      380.70      325.13     58.93 o
  -7  17   3      628.70      599.16     66.64 o
  -6  17   3       37.85       32.73     46.66 o
  -5  17   3     2744.11     3127.03    180.14 o
  -4  17   3      131.00      126.31     37.45 o
  -3  17   3      273.57      177.71     42.03 o
  -2  17   3     1694.56     1476.48    137.52 o
  -1  17   3    36069.31    37843.43   1697.86 o
   0  17   3    42288.30    45812.32   1297.65 o
   1  17   3    12446.51    12548.07    810.62 o
   2  17   3     2553.65     2670.13    180.29 o
   3  17   3      934.11     1016.67     94.87 o
   4  17   3     3480.78     3497.42    139.48 o
   5  17   3       79.68      340.33     68.60 o
   6  17   3     4156.68     4446.55    160.85 o
   7  17   3      164.14       38.40     39.13 o
   8  17   3     2223.05     2020.86    123.78 o
   9  17   3     1189.15     1571.62    117.33 o
  10  17   3     7198.55     8009.00    276.09 o
  11  17   3       51.16       25.56     59.84 o
  12  17   3     4579.03     4801.08    251.60 o
  13  17   3     4162.91     4342.33    210.54 o
  14  17   3     7296.76     7868.20    298.80 o
  15  17   3     7594.70     7959.15    357.60 o
  16  17   3      844.04     1127.24    144.37 o
  17  17   3      186.25      -55.41     78.29 o
  18  17   3      790.60      539.97     98.19 o
  19  17   3     1090.02      803.09    122.62 o
  20  17   3       50.59       95.33     69.42 o
  21  17   3     2130.91     2208.43    259.19 o
  22  17   3     1049.84      966.51    187.53 o
 -21  18   3      624.11      515.58    135.45 o
 -20  18   3      138.42      266.01    124.00 o
 -19  18   3     2987.84     3399.71    326.24 o
 -18  18   3      192.48      -44.33    103.04 o
 -17  18   3      971.02      454.64    189.76 o
 -16  18   3     1108.51     1128.16    144.31 o
 -15  18   3        2.87       25.27     65.64 o
 -14  18   3     4931.69     4401.06    255.36 o
 -13  18   3       14.07      -79.99     79.99 o
 -12  18   3        9.33      -22.86     41.57 o
 -11  18   3      433.76      655.13     89.61 o
 -10  18   3        7.23      268.13     82.21 o
  -9  18   3      576.17      566.46    130.84 o
  -8  18   3     6176.92     6461.51    422.33 o
  -7  18   3      376.78      284.15     78.33 o
  -6  18   3     7853.52     8429.91    373.92 o
  -5  18   3     9307.68    10249.24    345.38 o
  -4  18   3     4526.26     4498.72    182.54 o
  -3  18   3       11.52      -22.05     84.88 o
  -2  18   3      425.10      210.50     81.43 o
  -1  18   3    17491.65    18832.68    647.44 o
   0  18   3        3.14      699.30    155.57 o
   1  18   3     8884.20     9486.25    441.76 o
   2  18   3     6209.45     6204.23    311.52 o
   3  18   3      467.43      445.54     57.04 o
   4  18   3     8870.26     8559.29    230.79 o
   5  18   3    31948.11    31586.57    561.25 o
   6  18   3     1415.44     1472.15     99.77 o
   7  18   3      994.27      829.80     68.54 o
   8  18   3      251.58       95.87     48.69 o
   9  18   3    10321.49    10925.79    316.08 o
  10  18   3      523.80      503.34     75.91 o
  11  18   3     6189.41     6384.94    292.30 o
  12  18   3      614.82      483.98     84.29 o
  13  18   3      680.97      589.07     85.44 o
  14  18   3     5168.83     6019.26    265.83 o
  15  18   3    10648.00    11870.37    443.69 o
  16  18   3        1.23      -58.95     58.95 o
  17  18   3      473.51      297.86     70.51 o
  18  18   3      204.01      -39.86     88.87 o
  19  18   3      546.38      266.58     75.03 o
  20  18   3      349.71      187.77     73.26 o
  21  18   3      616.15      420.59    137.56 o
 -20  19   3     3534.11     3244.67    521.19 o
 -19  19   3      769.08      933.45    188.65 o
 -18  19   3      344.47      395.75    106.16 o
 -17  19   3      972.37     1214.30    188.12 o
 -16  19   3        0.02       66.17    151.35 o
 -15  19   3       79.30      433.60    140.55 o
 -14  19   3      215.47      -78.09    103.38 o
 -13  19   3      169.27        6.34     60.14 o
 -12  19   3      968.96      783.00     88.00 o
 -11  19   3     4440.17     4564.84    228.79 o
 -10  19   3     3057.98     3310.55    214.50 o
  -9  19   3     4889.89     5000.69    255.49 o
  -8  19   3      249.87      149.65     54.49 o
  -7  19   3      610.02      468.46    114.05 o
  -6  19   3     7889.38     8564.45    327.37 o
  -5  19   3       49.85      460.43    108.80 o
  -4  19   3     4981.03     5311.77    248.83 o
  -3  19   3        3.25      -49.73     49.73 o
  -2  19   3      214.46      149.81     41.86 o
  -1  19   3    13785.94    13949.16    485.60 o
   0  19   3     5965.32     6379.22    319.51 o
   1  19   3     2244.47     2349.53    196.55 o
   2  19   3     3200.71     3344.45    230.53 o
   3  19   3     1068.62     1031.61     93.29 o
   4  19   3    10049.19    10301.05    261.16 o
   5  19   3      382.15      824.08     84.81 o
   6  19   3    11357.32    11434.02    281.54 o
   7  19   3       45.98      -35.06     71.48 o
   8  19   3        0.73      -56.27     56.27 o
   9  19   3     5187.57     5126.24    292.38 o
  10  19   3     2949.26     2834.17    164.81 o
  11  19   3        1.48      -20.90     64.71 o
  12  19   3      973.45      870.57    106.71 o
  13  19   3     1387.03     1304.59    118.62 o
  14  19   3     3121.12     3014.23    191.56 o
  15  19   3     2618.04     2764.08    187.41 o
  16  19   3      259.81      144.97     60.98 o
  17  19   3      255.47      -18.60     75.11 o
  18  19   3      651.65      220.15     78.21 o
  19  19   3      431.54      213.27     85.43 o
  20  19   3      642.10      448.06    101.82 o
 -20  20   3      305.89      309.39    127.37 o
 -19  20   3      906.46      958.32    192.22 o
 -18  20   3       86.24      -24.46     79.66 o
 -17  20   3      332.07      369.06    156.71 o
 -16  20   3     5787.03     6836.83    475.50 o
 -15  20   3       48.79      679.25    179.60 o
 -14  20   3     3147.87     3120.88    280.64 o
 -13  20   3       39.27      -95.19     95.19 o
 -12  20   3      999.69      661.96     88.39 o
 -11  20   3     1047.32     1002.34    121.48 o
 -10  20   3      437.12      260.33     86.81 o
  -9  20   3     2213.85     2238.60    175.64 o
  -8  20   3     1276.68     1162.14    146.50 o
  -7  20   3     3717.12     3947.02    315.51 o
  -6  20   3     8310.32     9016.41    376.74 o
  -5  20   3        1.53      224.67     91.84 o
  -4  20   3      909.79      946.71    145.90 o
  -3  20   3        4.47      -69.44     69.44 o
  -2  20   3       34.61      -24.59     47.13 o
  -1  20   3     5152.19     5685.25    392.62 o
   0  20   3     4432.14     4368.36    273.10 o
   1  20   3     4692.47     4585.88    463.51 o
   2  20   3     1022.66      950.57    125.90 o
   3  20   3     5900.83     5953.74    230.77 o
   4  20   3      317.58      526.60     78.70 o
   5  20   3      378.15      612.29     85.59 o
   6  20   3     1827.24     1799.67    131.12 o
   7  20   3       33.46       -4.14     73.38 o
   8  20   3       28.91      -33.97     46.38 o
   9  20   3     4693.95     4826.77    221.03 o
  10  20   3     3482.09     3839.32    235.77 o
  11  20   3     3407.51     3185.67    268.17 o
  12  20   3       56.01      -87.06     87.06 o
  13  20   3      415.66      344.72     68.64 o
  14  20   3        0.73       46.44    110.64 o
  15  20   3      356.57      264.79     58.22 o
  16  20   3     1709.10     1588.11    164.85 o
  17  20   3      575.82      399.62     83.06 o
  18  20   3       45.38        6.20     97.56 o
  19  20   3      801.10      630.15    125.39 o
 -19  21   3        1.66      -24.25     87.59 o
 -18  21   3        0.04      -96.07    114.26 o
 -17  21   3      677.14      555.09    137.42 o
 -16  21   3     1032.68     1510.82    222.14 o
 -15  21   3    10681.68    12765.03   1453.16 o
 -14  21   3     2452.77     3266.95    301.99 o
 -13  21   3       14.75      -22.40     91.99 o
 -12  21   3     1704.41     1786.26    169.88 o
 -11  21   3     1215.34     1240.72    141.80 o
 -10  21   3       11.61      -20.73     49.68 o
  -9  21   3      299.06       44.60     83.15 o
  -8  21   3        6.16      -92.16     92.16 o
  -7  21   3     3840.05     4096.70    239.16 o
  -6  21   3    11053.99    11916.56    473.59 o
  -5  21   3    25702.87    28412.69    664.68 o
  -4  21   3     7242.43     7496.77    321.63 o
  -3  21   3     1248.28     1222.62    140.89 o
  -2  21   3     3918.45     3952.09    190.89 o
  -1  21   3      706.55      914.09    117.53 o
   0  21   3       66.42      254.39    112.31 o
   1  21   3      411.87      517.81    164.13 o
   2  21   3        6.18     -105.74    105.74 o
   3  21   3     3138.84     3269.29    177.68 o
   4  21   3     6993.05     7281.27    267.70 o
   5  21   3     9010.91     9610.35    487.87 o
   6  21   3      803.73      942.78    123.48 o
   7  21   3     1454.92     1339.15    138.41 o
   8  21   3     2245.14     2447.65    186.74 o
   9  21   3     8366.21     8838.69    309.47 o
  10  21   3     3613.98     4270.69    261.11 o
  11  21   3     1313.99     1319.48    146.03 o
  12  21   3        0.86     -102.20    102.20 o
  13  21   3      334.19      291.00     65.99 o
  14  21   3     1190.16     1327.62    134.03 o
  15  21   3        0.28      -28.32     45.07 o
  16  21   3      689.05      582.32    116.23 o
  17  21   3        6.92       80.83     67.60 o
  18  21   3       48.98       16.07     72.17 o
  19  21   3     5754.19     5442.68    344.99 o
 -18  22   3      382.68       14.94    111.57 o
 -17  22   3        4.39     -143.45    143.45 o
 -16  22   3        9.68      134.79    173.17 o
 -15  22   3     2437.53     2670.83    401.99 o
 -14  22   3      516.15      785.21    168.73 o
 -13  22   3      165.45      191.95    109.16 o
 -12  22   3       21.86      -46.79     75.76 o
 -11  22   3       14.04       61.08     65.43 o
 -10  22   3     5563.18     5294.00    364.22 o
  -9  22   3     1006.51     1150.54    134.51 o
  -8  22   3       45.05      -84.04     84.04 o
  -7  22   3      611.36      510.46     84.91 o
  -6  22   3      630.27      677.00    121.78 o
  -5  22   3        3.52      275.69    104.52 o
  -4  22   3     4861.53     4976.97    267.22 o
  -3  22   3      713.25      724.41    102.25 o
  -2  22   3       22.45      175.14     86.44 o
  -1  22   3     5679.45     5630.05    238.21 o
   0  22   3    10010.08    10531.35    465.19 o
   1  22   3     7744.92     7898.59    399.33 o
   2  22   3       27.38      -66.11     66.11 o
   3  22   3     3284.82     3170.26    176.70 o
   4  22   3      276.89      292.01     65.60 o
   5  22   3     6093.85     6720.73    314.97 o
   6  22   3     5721.36     6046.50    300.37 o
   7  22   3     1137.24     1248.55    134.53 o
   8  22   3      999.50      947.12    206.72 o
   9  22   3     8688.81     9794.53    702.47 o
  10  22   3     5401.82     6288.15    408.18 o
  11  22   3     4918.69     5417.39    375.11 o
  12  22   3        3.19      -91.79     91.79 o
  13  22   3     2085.81     2061.56    163.88 o
  14  22   3      268.08      166.19     64.20 o
  15  22   3     2734.29     2606.51    192.38 o
  16  22   3     1597.28     1373.27    168.14 o
  17  22   3      593.59      397.50     87.28 o
  18  22   3     1013.30      987.31    146.43 o
 -16  23   3      120.72       59.15    112.19 o
 -15  23   3     3444.73     3771.58    347.41 o
 -14  23   3     1454.60     1802.86    257.42 o
 -13  23   3      898.35      916.05    156.67 o
 -12  23   3      281.19      187.79     93.39 o
 -11  23   3      217.30      217.52    110.17 o
 -10  23   3       84.56      111.76     65.82 o
  -9  23   3       45.28      -45.47     69.57 o
  -8  23   3      902.36      789.40    102.52 o
  -7  23   3      130.74      177.07     72.97 o
  -6  23   3      174.04      207.73    127.10 o
  -5  23   3    12522.24    13327.29    393.74 o
  -4  23   3      149.30      251.31     78.72 o
  -3  23   3      432.24      253.37     63.45 o
  -2  23   3      206.99       89.77     81.45 o
  -1  23   3      971.71     1140.86    167.01 o
   0  23   3     1212.87     1443.95    153.18 o
   1  23   3       21.94      130.74     71.89 o
   2  23   3       48.08      -59.82     59.82 o
   3  23   3     1252.90     1163.08    128.28 o
   4  23   3       55.88       48.89     51.01 o
   5  23   3     6953.76     8114.26    359.05 o
   6  23   3      849.84     1148.84    140.53 o
   7  23   3      124.72      165.07     63.20 o
   8  23   3      352.34      288.38     71.38 o
   9  23   3     2557.27     3153.35    290.33 o
  10  23   3     2063.48     2051.49    239.97 o
  11  23   3       13.88      -84.97     84.97 o
  12  23   3      324.16      264.32     84.29 o
  13  23   3      631.99      366.43     73.53 o
  14  23   3       97.75      143.79     70.36 o
  15  23   3      398.51      328.38     89.57 o
  16  23   3      419.97      316.51    103.47 o
 -15  24   3     3412.62     3601.58    393.44 o
 -14  24   3     1672.91     1981.62    258.17 o
 -13  24   3        5.62      -73.78     73.78 o
 -12  24   3       39.45       55.01     69.94 o
 -11  24   3     1242.47     1488.50    174.72 o
 -10  24   3     2773.62     2935.52    234.88 o
  -9  24   3       29.89       15.34     66.38 o
  -8  24   3       53.25       -2.28     71.08 o
  -7  24   3      415.97      388.95     84.30 o
  -6  24   3     1096.00     1206.42    149.69 o
  -5  24   3     7722.53     8683.92    475.27 o
  -4  24   3     1505.11     1451.06    242.84 o
  -3  24   3      326.29       88.57     96.36 o
  -2  24   3        0.04      -96.09    114.23 o
  -1  24   3     1233.35     1372.83    185.08 o
   0  24   3      169.37      280.18     75.51 o
   1  24   3      439.46      446.13     87.31 o
   2  24   3       16.30      -53.20     53.20 o
   3  24   3      447.94      423.27     86.74 o
   4  24   3      316.82      355.00     92.89 o
   5  24   3     4809.63     5218.76    296.14 o
   6  24   3      452.57      385.18     84.19 o
   7  24   3      110.18       33.82     51.30 o
   8  24   3       54.58      -25.98     92.65 o
   9  24   3      206.95      245.60    118.23 o
  10  24   3      368.52      323.42    127.18 o
  11  24   3     1366.48     1367.07    198.83 o
  12  24   3       75.51       51.33     75.04 o
  13  24   3      132.35       22.09     56.82 o
  14  24   3      292.36      234.16     79.46 o
  15  24   3     1304.53     1177.77    161.71 o
 -14  25   3        0.16     -100.64    100.64 o
 -13  25   3       53.15        5.94     89.86 o
 -12  25   3       42.02       45.67     74.74 o
 -11  25   3     6521.51     6593.80    366.74 o
 -10  25   3     1286.57     1974.65    204.75 o
  -9  25   3     4393.48     4165.24    349.45 o
  -8  25   3      105.12       32.20    168.01 o
  -7  25   3      232.34      273.14    458.66 o
  -6  25   3     2345.24     2146.05    245.17 o
  -5  25   3      396.75      629.90    148.79 o
  -4  25   3      158.21       97.81    147.22 o
  -3  25   3      284.23       57.33    125.24 o
  -2  25   3        3.54     -118.32    118.32 o
  -1  25   3     7031.50     7420.83    495.60 o
   0  25   3     1009.64     1410.38    204.58 o
   1  25   3     2947.59     2994.93    176.13 o
   2  25   3     1496.70     1426.29    135.08 o
   3  25   3      797.91      866.72    126.49 o
   4  25   3     1322.60     1484.06    166.32 o
   5  25   3     2663.86     3104.04    239.13 o
   6  25   3       68.25      -89.10     89.10 o
   7  25   3      220.84      126.13     91.45 o
   8  25   3      111.60      155.12     71.94 o
   9  25   3     1570.53     1764.93    230.61 o
  10  25   3       31.74       94.21     86.29 o
  11  25   3        0.10       69.40     79.93 o
  12  25   3     2723.75     2596.64    285.88 o
  13  25   3     1750.83     1497.71    215.69 o
  14  25   3       80.53      433.68    120.76 o
 -12  26   3       10.77      -66.88     76.64 o
 -11  26   3       57.79      154.22    104.52 o
 -10  26   3      309.44      622.62    161.72 o
  -9  26   3      218.78      271.54    103.94 o
  -8  26   3     1757.73     1536.54    207.63 o
  -7  26   3       12.48       18.37    160.44 o
  -6  26   3      580.28      441.09    133.75 o
  -5  26   3     4161.47     3840.46    331.41 o
  -4  26   3      533.27      317.41    115.59 o
  -3  26   3       66.90      -83.51    103.26 o
  -2  26   3        2.45      -20.82    141.78 o
  -1  26   3     1068.40     1503.60    212.92 o
   0  26   3     1374.13     1385.66    143.95 o
   1  26   3     1116.49     1351.93    144.03 o
   2  26   3     1177.93     1329.32    140.42 o
   3  26   3      578.22      664.60    120.01 o
   4  26   3     3723.26     4143.28    285.44 o
   5  26   3     8183.99     8640.28    411.04 o
   6  26   3      273.75      131.35     79.99 o
   7  26   3      171.34      170.16     71.77 o
   8  26   3       34.70      -81.03     87.96 o
   9  26   3     1900.37     1890.15    250.45 o
  10  26   3     2170.57     2031.01    260.93 o
  11  26   3     1972.99     2053.73    265.39 o
  12  26   3       37.74      -52.42     89.81 o
 -10  27   3       96.78      439.79    158.01 o
  -9  27   3     3166.92     2815.46    306.60 o
  -8  27   3       16.07       38.55     91.17 o
  -7  27   3        0.29       25.87     68.98 o
  -6  27   3      877.08      430.26    124.00 o
  -5  27   3       62.65      -64.78     73.45 o
  -4  27   3       65.02      -11.34     82.99 o
  -3  27   3      228.80       28.24     83.29 o
  -2  27   3      475.53      294.63    174.34 o
  -1  27   3     4968.92     5048.89    276.78 o
   0  27   3        5.58      312.11     91.33 o
   1  27   3     1947.22     2093.32    213.13 o
   2  27   3      929.15      979.67    148.79 o
   3  27   3      115.70      160.93     69.53 o
   4  27   3      223.40      403.42     99.99 o
   5  27   3      563.29      637.44    116.91 o
   6  27   3      249.36       48.80     67.26 o
   7  27   3      126.08      -94.86     94.86 o
   8  27   3      248.60      100.61     91.80 o
   9  27   3     1694.17     1682.27    240.00 o
  10  27   3       99.49       25.66     80.84 o
  -7  28   3     1226.61     1039.32    189.15 o
  -6  28   3      606.77      318.94    114.63 o
  -5  28   3       72.85       24.70     98.28 o
  -4  28   3        8.74      -95.05     95.05 o
  -3  28   3       99.87      -94.20     94.20 o
  -2  28   3       15.95      103.68     63.09 o
  -1  28   3      721.55      928.01    132.20 o
   0  28   3       65.31      185.63     91.70 o
   1  28   3       23.54       86.05     60.25 o
   2  28   3      409.82      246.00    171.50 o
   3  28   3      302.07      260.57     87.69 o
   4  28   3      137.37       66.89     69.42 o
   5  28   3       62.02       45.46     85.21 o
   6  28   3      180.97       55.74    118.95 o
   7  28   3       25.44      108.99     90.44 o
  -3  29   3       12.47      -70.56     70.56 o
  -2  29   3     2037.48     1934.27    182.54 o
  -1  29   3      711.03     1113.49    174.16 o
   0  29   3     1209.08     1108.78    166.51 o
   1  29   3       21.90      -13.49     76.07 o
   2  29   3       92.91      122.17     61.38 o
   3  29   3       15.53      -88.56     88.56 o
 -26   0   4      564.32      206.23     88.85 o
 -24   0   4     6908.95     6798.59    354.62 o
 -22   0   4     5484.72     5731.13    297.33 o
 -20   0   4      309.29      403.89     89.89 o
 -18   0   4      293.43       91.96     81.30 o
 -16   0   4    28285.66    27551.72    622.80 o
 -14   0   4    23710.32    23666.39    715.86 o
 -12   0   4    28403.98    27152.02    438.24 o
 -10   0   4       72.34       36.97     27.71 o
  -8   0   4    13951.61    12825.66    196.99 o
  -6   0   4   211614.09   204254.67   2112.00 o
  -4   0   4    28643.52    23981.67    318.94 o
  -2   0   4    37610.05    33008.91    717.42 o
   0   0   4    84990.28    37875.42  38555.14 o
   2   0   4     8667.12     3888.09   1995.14 o
   4   0   4    58831.59    51947.25    574.04 o
   6   0   4     7727.85     7454.79    161.74 o
   8   0   4     7275.03     6949.25    154.11 o
  10   0   4   206435.41   217790.22   2051.95 o
  12   0   4     1948.39     1963.66    123.64 o
  14   0   4      459.58      534.98     73.50 o
  16   0   4    26851.97    27750.21    593.06 o
  18   0   4    20027.27    21578.97    701.64 o
  20   0   4    44486.93    46199.54   1307.13 o
  22   0   4      329.25      337.73    105.80 o
  24   0   4      485.85      243.03     82.63 o
  26   0   4     8405.14     7630.13    499.38 o
 -27   1   4      352.64      245.68     88.03 o
 -26   1   4       40.58        4.32     66.18 o
 -25   1   4     2283.55     2579.59    168.27 o
 -24   1   4       76.51      247.83     70.63 o
 -23   1   4       96.06       53.83     45.32 o
 -22   1   4      684.71      812.49     84.22 o
 -21   1   4     8247.67     8077.11    243.85 o
 -20   1   4     1820.43     1720.25    109.47 o
 -19   1   4     5761.93     5462.37    181.87 o
 -18   1   4       84.68      100.45     32.18 o
 -17   1   4     6716.70     6403.42    168.10 o
 -16   1   4     3952.85     3529.71    111.46 o
 -15   1   4     7546.13     7669.07    271.31 o
 -14   1   4     5930.17     5785.73    139.37 o
 -13   1   4     1098.95      906.49     46.07 o
 -12   1   4     3134.85     2837.19     77.29 o
 -11   1   4    29336.47    28330.62    523.47 o
 -10   1   4    13896.19    14012.38    168.72 o
  -9   1   4    25229.01    23512.55    299.32 o
  -8   1   4      181.33      256.59     19.18 o
  -7   1   4    11321.68     9744.06    131.53 o
  -6   1   4   138925.69   127992.15   1210.29 o
  -5   1   4     1889.53     2404.22    112.98 o
  -4   1   4    84556.94    75482.88   1120.47 o
  -3   1   4      989.76     1064.82     68.15 o
  -2   1   4    31531.03    30074.25    809.38 o
  -1   1   4    17903.88    15650.87    223.38 o
   0   1   4    98092.23    86224.41   1044.94 o
   1   1   4      537.14      278.35    128.56 o
   2   1   4     5241.47     4341.72    624.84 o
   3   1   4        1.92      107.53     20.97 o
   4   1   4   260978.44   267264.28   2431.29 o
   5   1   4    15889.17    17107.89    205.73 o
   6   1   4    49944.44    49046.61    564.77 o
   7   1   4      204.38      230.02     22.54 o
   8   1   4     3715.40     4184.90    115.98 o
   9   1   4      773.04      728.58     41.45 o
  10   1   4    36179.63    36165.01    358.56 o
  11   1   4     2764.91     2795.57     86.71 o
  12   1   4       27.58       60.60     28.54 o
  13   1   4       93.35       82.65     26.41 o
  14   1   4    35717.45    38097.98    443.90 o
  15   1   4     1874.71     1972.51    103.56 o
  16   1   4    11197.63    11475.97    253.61 o
  17   1   4       90.63      140.62     36.71 o
  18   1   4      394.01      476.41     72.53 o
  19   1   4      262.07      661.97    107.59 o
  20   1   4       62.21      257.63    107.09 o
  21   1   4       48.53      118.08     52.79 o
  22   1   4        5.65      -56.70     56.70 o
  23   1   4       55.94      144.48     64.40 o
  24   1   4     2594.30     2354.46    183.32 o
  25   1   4        2.19      -77.59     77.59 o
  26   1   4        8.30      102.88    109.55 o
  27   1   4        0.74      -59.28    106.66 o
 -27   2   4      481.01       63.89    184.04 o
 -26   2   4      195.34       42.06     84.71 o
 -25   2   4      341.40      625.87    205.16 o
 -24   2   4     4828.76     4845.67    260.02 o
 -23   2   4       23.66      -15.24     43.65 o
 -22   2   4     1596.49     1507.23    110.19 o
 -21   2   4     1306.16     1636.32    116.12 o
 -20   2   4     7341.28     8018.48    306.08 o
 -19   2   4     4139.74     4282.00    162.98 o
 -18   2   4       75.78      115.93     28.87 o
 -17   2   4       35.82       31.41     32.74 o
 -16   2   4     7097.81     7046.74    210.91 o
 -15   2   4     6620.66     6803.43    191.59 o
 -14   2   4    18631.20    17763.65    340.54 o
 -13   2   4       55.99       76.25     24.75 o
 -12   2   4     6580.27     5887.83    126.22 o
 -11   2   4     5723.41     5344.70    109.91 o
 -10   2   4    32692.88    30765.95    510.56 o
  -9   2   4     5981.48     5580.37     98.94 o
  -8   2   4    23810.96    22742.80    235.44 o
  -7   2   4    24634.37    22999.86    228.93 o
  -6   2   4    68430.88    63548.04    846.52 o
  -5   2   4   141110.42   131443.66   1070.16 o
  -4   2   4    14153.59    11595.46    326.24 o
  -3   2   4     6940.86     6488.44    269.10 o
  -2   2   4    30419.51    28407.50    864.83 o
  -1   2   4    98651.90    91686.32   2328.40 o
   0   2   4    88949.09    78392.38   2465.67 o
   1   2   4    65942.95    52231.18  10280.34 o
   2   2   4    25614.56    23027.36   2474.67 o
   3   2   4    14061.26    13326.17    175.20 o
   4   2   4   110279.63   111713.66   1437.62 o
   5   2   4    76720.69    78444.18    889.20 o
   6   2   4     1264.10     1093.40     45.34 o
   7   2   4      213.97      267.05     23.27 o
   8   2   4     3488.96     3620.79     86.88 o
   9   2   4     4846.90     4964.81    105.98 o
  10   2   4    54451.37    57150.54    493.89 o
  11   2   4     4523.26     4639.96    112.75 o
  12   2   4    10938.63    11062.22    187.63 o
  13   2   4      902.28      818.70     56.57 o
  14   2   4    20274.49    20475.50    304.40 o
  15   2   4     1538.05     1450.84    112.06 o
  16   2   4     2453.97     2338.19    100.18 o
  17   2   4      321.49      282.66     40.67 o
  18   2   4     5639.41     5841.89    209.11 o
  19   2   4      720.35      910.55    106.46 o
  20   2   4     5387.43     5005.23    229.72 o
  21   2   4       29.40      -16.77     52.98 o
  22   2   4     1021.44      857.88    108.31 o
  23   2   4      271.69      318.54     87.48 o
  24   2   4     2962.81     2761.06    231.10 o
  25   2   4        9.33       -7.88     97.67 o
  26   2   4     1487.19     1430.66    175.85 o
  27   2   4       39.07      -77.62     77.62 o
 -27   3   4      116.50       86.58     82.96 o
 -26   3   4      460.84      205.13     96.59 o
 -25   3   4     3929.37     4039.46    242.91 o
 -24   3   4      277.27      238.00     86.69 o
 -23   3   4      333.80      224.38     54.47 o
 -22   3   4       42.95       45.31     45.98 o
 -21   3   4     9630.96     9640.71    269.26 o
 -20   3   4      452.25      700.09     82.53 o
 -19   3   4     3596.25     3257.91    135.31 o
 -18   3   4      129.16       62.34     48.39 o
 -17   3   4     2156.32     2079.07     98.32 o
 -16   3   4     3177.44     3074.55    113.16 o
 -15   3   4    14581.01    14360.76    299.03 o
 -14   3   4      310.05      201.48     41.27 o
 -13   3   4      535.28      467.34     40.68 o
 -12   3   4     5780.18     5620.33    128.71 o
 -11   3   4    14292.07    13083.22    223.40 o
 -10   3   4    27180.61    25589.96    281.56 o
  -9   3   4    12047.66    11226.76    242.53 o
  -8   3   4     2936.56     2896.61     75.50 o
  -7   3   4       73.03       68.99     14.35 o
  -6   3   4        5.93       35.54     18.49 o
  -5   3   4    11780.51     9781.85    164.66 o
  -4   3   4     3433.17     3419.54    123.41 o
  -3   3   4     2097.70     2105.02    118.49 o
  -2   3   4    32057.05    32805.57   1045.57 o
  -1   3   4     9097.80     5474.16    979.99 o
   0   3   4   448121.84   321290.47  52940.16 o
   1   3   4     8927.32     7133.44   1369.79 o
   2   3   4    27943.74    26754.01    493.06 o
   3   3   4     2807.37     2353.17     57.64 o
   4   3   4      240.36      460.55     31.60 o
   5   3   4      673.29      591.38     34.71 o
   6   3   4    42430.42    41669.76    497.10 o
   7   3   4       51.58       15.78     14.43 o
   8   3   4    16125.22    15150.95    210.26 o
   9   3   4      440.73      446.24     34.41 o
  10   3   4    57760.38    60142.17    625.92 o
  11   3   4      902.77     1136.37     58.91 o
  12   3   4     5073.19     5146.90    125.20 o
  13   3   4     2770.18     2738.72     93.38 o
  14   3   4      748.83      609.30     65.46 o
  15   3   4     2995.92     2899.08    111.82 o
  16   3   4     3340.11     3346.00    122.61 o
  17   3   4      153.46      109.28     46.47 o
  18   3   4     1793.77     1428.57    102.07 o
  19   3   4       44.79      -33.80     89.79 o
  20   3   4     5935.81     5505.01    246.77 o
  21   3   4        1.27       90.03     73.31 o
  22   3   4        9.55       -1.50     69.08 o
  23   3   4      248.17      416.92    152.27 o
  24   3   4     2109.82     2510.70    227.86 o
  25   3   4        0.99       18.91     76.54 o
  26   3   4       21.29       45.45     92.80 o
  27   3   4        3.76      -60.06     84.28 o
 -27   4   4       87.86       20.18     84.98 o
 -26   4   4       38.75     -136.27    136.27 o
 -25   4   4      214.16      229.76     86.37 o
 -24   4   4     1228.68     1292.21    235.92 o
 -23   4   4       63.23      -58.07     58.07 o
 -22   4   4      363.63      206.21     63.57 o
 -21   4   4       13.63       10.13     67.38 o
 -20   4   4    31173.08    32219.44    518.55 o
 -19   4   4     1729.98     1871.43    128.45 o
 -18   4   4      464.18      493.82     52.76 o
 -17   4   4      479.61      429.35     52.59 o
 -16   4   4     1046.03      988.68     65.35 o
 -15   4   4     4829.46     4699.62    134.69 o
 -14   4   4      481.04      386.15     47.47 o
 -13   4   4      136.36      118.24     25.20 o
 -12   4   4      101.52       82.69     20.75 o
 -11   4   4     1445.50     1564.17     65.18 o
 -10   4   4   176676.41   179768.34   2369.23 o
  -9   4   4     1438.32     1267.92     58.08 o
  -8   4   4     4458.56     3739.71     93.22 o
  -7   4   4     1818.39     2057.21     60.73 o
  -6   4   4        0.39       42.26     15.21 o
  -5   4   4    30185.76    24855.27    408.30 o
  -4   4   4     2003.39     2014.10     60.70 o
  -3   4   4      113.21      379.86     28.61 o
  -2   4   4      221.49      221.75     21.01 o
  -1   4   4    19496.12    18831.65    567.57 o
   0   4   4   125903.22   114297.94   1312.94 o
   1   4   4     3842.93     3569.31    114.23 o
   2   4   4    46779.33    45551.94    807.01 o
   3   4   4     5142.91     4199.83    110.65 o
   4   4   4    23891.94    20965.44    263.86 o
   5   4   4      230.92      251.54     25.03 o
   6   4   4      814.27      909.39     50.76 o
   7   4   4     2652.29     2781.79     85.57 o
   8   4   4      735.68      923.68     89.56 o
   9   4   4    12490.23    13140.00    218.09 o
  10   4   4        0.79       37.36     29.29 o
  11   4   4        2.69       41.53     26.39 o
  12   4   4    20540.98    21248.71    335.57 o
  13   4   4       19.99       33.54     24.66 o
  14   4   4    62955.09    67364.95    839.53 o
  15   4   4       36.01       27.42     48.06 o
  16   4   4      734.04      749.16     62.76 o
  17   4   4     1488.66     1636.95    108.66 o
  18   4   4     1518.85     1366.84    112.27 o
  19   4   4     2738.04     2780.16    172.13 o
  20   4   4     7602.37     7126.64    319.86 o
  21   4   4        0.98       87.10     76.81 o
  22   4   4     4066.61     3879.65    253.44 o
  23   4   4        3.87      209.21     94.02 o
  24   4   4    13677.09    15000.89    605.44 o
  25   4   4       39.56      193.34     93.01 o
  26   4   4      643.77       -1.64     97.77 o
  27   4   4        9.28      -75.14     75.14 o
 -26   5   4      850.98      706.10    181.94 o
 -25   5   4     3060.53     3196.41    270.25 o
 -24   5   4      908.65      758.65    223.46 o
 -23   5   4      461.44      225.03     64.61 o
 -22   5   4       22.97      -26.13     59.18 o
 -21   5   4     1095.24      918.36    118.23 o
 -20   5   4      178.25      569.11     93.16 o
 -19   5   4      696.13      648.57     74.15 o
 -18   5   4      123.92       40.40     39.37 o
 -17   5   4     2364.82     2435.91    114.29 o
 -16   5   4     3872.17     3788.33    153.85 o
 -15   5   4    13849.94    12909.68    276.24 o
 -14   5   4      412.07      491.96     65.83 o
 -13   5   4     4068.06     3795.24    128.81 o
 -12   5   4      410.03      441.13     41.10 o
 -11   5   4       18.18       69.07     25.39 o
 -10   5   4    15243.42    14269.12    217.00 o
  -9   5   4     3127.22     2733.28     78.93 o
  -8   5   4     1506.78     1533.93     55.31 o
  -7   5   4    11774.82    11203.87    197.50 o
  -6   5   4     6097.23     5365.37    113.30 o
  -5   5   4    52498.34    48126.80    904.94 o
  -4   5   4     2627.98     2328.67     76.21 o
  -3   5   4     4690.27     4754.05    129.10 o
  -2   5   4    24006.92    21214.34    270.26 o
  -1   5   4    19808.37    19925.51    567.71 o
   0   5   4    78799.16    74883.75   1158.18 o
   1   5   4     4946.49     4869.79    183.82 o
   2   5   4     7260.38     6008.28    322.02 o
   3   5   4     6967.61     6657.38    175.02 o
   4   5   4    19819.55    16817.44    437.13 o
   5   5   4     7024.56     7086.82    154.31 o
   6   5   4    24362.94    24293.51    291.76 o
   7   5   4       32.84       65.36     19.17 o
   8   5   4    28779.32    29273.96    407.51 o
   9   5   4     5722.25     5856.08    141.28 o
  10   5   4    77105.19    81844.06    776.22 o
  11   5   4       27.97       54.20     23.66 o
  12   5   4     5313.13     5201.04    147.99 o
  13   5   4     2061.40     2033.45     95.35 o
  14   5   4     3953.65     4156.29    142.37 o
  15   5   4     2672.38     2984.92    125.27 o
  16   5   4     2658.37     2612.86    129.01 o
  17   5   4      857.70      995.20     98.02 o
  18   5   4     4002.30     4225.47    199.51 o
  19   5   4      349.56      218.13     95.42 o
  20   5   4     7050.19     7170.24    281.52 o
  21   5   4        0.59        1.50     81.39 o
  22   5   4       96.70      105.36     65.08 o
  23   5   4      820.94      941.72    134.21 o
  24   5   4     1087.55     1411.61    207.44 o
  25   5   4      433.14      487.40    121.43 o
  26   5   4        4.33      -96.28     96.28 o
 -26   6   4       15.49      388.40    153.41 o
 -25   6   4     5223.34     6006.07    389.65 o
 -24   6   4      204.49      360.15    117.30 o
 -23   6   4       63.28      -88.75     88.75 o
 -22   6   4     1655.37     1535.71    159.68 o
 -21   6   4      413.06      599.24    104.29 o
 -20   6   4     8145.33     8714.62    332.61 o
 -19   6   4     1093.32     1081.66     91.17 o
 -18   6   4      749.30      679.34     66.39 o
 -17   6   4      732.59      657.12     74.13 o
 -16   6   4        3.20       28.35     53.85 o
 -15   6   4     4862.98     5114.34    169.51 o
 -14   6   4      346.76      226.41     39.42 o
 -13   6   4     2918.59     2522.48    100.24 o
 -12   6   4     5083.00     4801.80    139.17 o
 -11   6   4     8627.09     7893.94    194.28 o
 -10   6   4    55798.77    57339.29    737.70 o
  -9   6   4    14544.83    13898.92    325.37 o
  -8   6   4     2600.42     2446.62     66.94 o
  -7   6   4    16162.20    14642.14    331.87 o
  -6   6   4      101.09      114.66     22.75 o
  -5   6   4      334.61      195.14     30.71 o
  -4   6   4        0.85       10.43     23.15 o
  -3   6   4     2697.76     2580.15     78.01 o
  -2   6   4      541.47      453.10     33.58 o
  -1   6   4    22930.16    20257.49    318.69 o
   0   6   4    61702.66    61690.71    711.35 o
   1   6   4     2089.61     1480.99     70.26 o
   2   6   4    12878.94    11674.88    426.59 o
   3   6   4        9.33       19.21     16.04 o
   4   6   4    27266.51    25860.33    554.33 o
   5   6   4      138.38      101.65     24.31 o
   6   6   4      170.00      225.15     28.02 o
   7   6   4     2761.26     2591.81     95.32 o
   8   6   4       89.59      125.98     27.22 o
   9   6   4    45688.62    48455.16    553.79 o
  10   6   4     8744.38     9211.92    189.28 o
  11   6   4       45.76       15.56     36.13 o
  12   6   4     5825.27     5819.59    172.59 o
  13   6   4      203.17      126.22     40.39 o
  14   6   4    29300.12    31242.42    472.34 o
  15   6   4     1678.84     1558.52     89.96 o
  16   6   4      470.02      400.78     48.15 o
  17   6   4     1985.44     1987.45    132.27 o
  18   6   4       12.83      -27.87     44.69 o
  19   6   4     6194.33     5924.34    249.89 o
  20   6   4       85.56       73.97    128.02 o
  21   6   4      357.82      227.49     57.79 o
  22   6   4     1615.84     1399.06    128.26 o
  23   6   4      269.32      280.06     79.58 o
  24   6   4     4333.29     3922.50    277.14 o
  25   6   4       47.96      -80.41     89.39 o
  26   6   4      193.20       78.95     77.99 o
 -26   7   4      268.57      578.98    185.95 o
 -25   7   4     5881.83     6790.07    485.50 o
 -24   7   4      638.89     1369.85    203.77 o
 -23   7   4      292.76       55.02     76.20 o
 -22   7   4       12.69      -83.77    134.12 o
 -21   7   4     7617.07     7790.55    307.66 o
 -20   7   4       42.17       39.43     52.43 o
 -19   7   4     5123.21     4818.91    239.70 o
 -18   7   4       16.55      -54.01     54.01 o
 -17   7   4    13861.28    14351.75    441.72 o
 -16   7   4     2957.31     2935.02    134.55 o
 -15   7   4    25683.87    26602.45    666.01 o
 -14   7   4     2593.32     2563.42    115.75 o
 -13   7   4     2686.30     2542.25    108.47 o
 -12   7   4     4560.33     3959.75    114.84 o
 -11   7   4     8405.14     8003.78    178.89 o
 -10   7   4     2509.26     2466.28    129.50 o
  -9   7   4    10090.95     9217.76    243.77 o
  -8   7   4       29.90       11.53     13.89 o
  -7   7   4    21461.77    19517.36    380.92 o
  -6   7   4    16769.63    15988.37    220.54 o
  -5   7   4    25724.09    23281.91    328.78 o
  -4   7   4    21029.71    20520.87    329.89 o
  -3   7   4     1308.28     1195.56     55.47 o
  -2   7   4       78.41       58.72     15.52 o
  -1   7   4      220.62      325.49     36.69 o
   0   7   4     7536.02     6904.67    567.57 o
   1   7   4     1219.16     1032.92     67.68 o
   2   7   4     1568.66     1848.63     86.17 o
   3   7   4     4310.81     4428.78    118.42 o
   4   7   4    39617.59    38739.56    735.10 o
   5   7   4      403.46      325.11     28.41 o
   6   7   4    11872.53    12081.33    239.61 o
   7   7   4        0.15       -9.98     28.79 o
   8   7   4      618.71      518.84     47.37 o
   9   7   4     5754.56     6607.68    191.63 o
  10   7   4       93.54       59.20     43.03 o
  11   7   4     3881.08     3936.99    135.75 o
  12   7   4      364.14      394.92     44.57 o
  13   7   4      661.91      595.45     70.74 o
  14   7   4     7793.04     7994.19    219.69 o
  15   7   4        1.47       24.59     43.75 o
  16   7   4     2864.38     3010.62    143.20 o
  17   7   4       21.54      -63.69     63.69 o
  18   7   4        1.14      -49.12     82.09 o
  19   7   4     1730.05     1918.80    144.39 o
  20   7   4       11.65      -79.93     79.93 o
  21   7   4        0.62      -62.47     62.47 o
  22   7   4      141.36        1.69     67.00 o
  23   7   4      790.86      527.91     95.11 o
  24   7   4      596.68      452.57     88.24 o
  25   7   4      691.17      645.48    115.97 o
  26   7   4        0.83      -22.14     67.50 o
 -26   8   4      665.18      874.56    238.79 o
 -25   8   4     3085.33     3561.04    601.75 o
 -24   8   4     2812.50     2819.56    255.67 o
 -23   8   4        1.07      -96.20     96.20 o
 -22   8   4     3663.78     3837.76    224.31 o
 -21   8   4      125.99      213.07     66.05 o
 -20   8   4        2.39       16.44     52.13 o
 -19   8   4     5078.01     4805.58    202.08 o
 -18   8   4     1340.11     1291.90    111.16 o
 -17   8   4     2276.11     2396.40    147.26 o
 -16   8   4    14424.46    14916.56    465.39 o
 -15   8   4     8552.85     8901.68    231.96 o
 -14   8   4    17129.04    17176.29    381.79 o
 -13   8   4      784.51      753.79     62.83 o
 -12   8   4    13645.13    13639.45    244.49 o
 -11   8   4    30581.48    29226.69    817.24 o
 -10   8   4      619.97      618.78     50.93 o
  -9   8   4    26912.77    25275.08    652.28 o
  -8   8   4    13406.96    12560.77    356.05 o
  -7   8   4     4494.57     3985.65    106.00 o
  -6   8   4    33012.74    30622.50    365.54 o
  -5   8   4    23407.85    22888.84    325.93 o
  -4   8   4    12578.78    11717.87    400.42 o
  -3   8   4     7694.60     7076.84    215.67 o
  -2   8   4    10531.04    10486.97    194.44 o
  -1   8   4   135051.52   133227.52   3019.94 o
   0   8   4     3684.01     3598.20    156.42 o
   1   8   4    24264.45    25123.35    683.54 o
   2   8   4    13617.13    13499.82    296.94 o
   3   8   4      113.49      148.91     32.10 o
   4   8   4    19148.96    18852.68    266.05 o
   5   8   4    34003.00    35407.17    413.20 o
   6   8   4      231.78      243.92     44.34 o
   7   8   4      321.43      200.26     32.77 o
   8   8   4     2833.76     2814.89    120.63 o
   9   8   4    24019.64    25790.96    424.88 o
  10   8   4    66238.95    70593.72    857.63 o
  11   8   4        2.41        8.66     74.41 o
  12   8   4       10.26       52.29     65.29 o
  13   8   4      198.15       66.41     41.45 o
  14   8   4       76.47      169.16     56.69 o
  15   8   4     5025.31     5756.31    225.98 o
  16   8   4    13698.53    14435.72    458.69 o
  17   8   4      179.67       42.52     51.19 o
  18   8   4     6591.34     6705.00    235.53 o
  19   8   4     2850.02     3022.84    189.87 o
  20   8   4    20563.77    21850.72    590.20 o
  21   8   4     1435.53     1516.23    191.66 o
  22   8   4      459.04      171.99     66.77 o
  23   8   4      607.21      279.64    130.67 o
  24   8   4      481.93      375.62     87.83 o
  25   8   4      507.29      600.84    197.71 o
  26   8   4     5205.60     4893.04    413.31 o
 -26   9   4      102.04      345.58    133.68 o
 -25   9   4       12.08      247.24    170.92 o
 -24   9   4       43.12     -123.71    124.03 o
 -23   9   4       62.42     -101.14    101.14 o
 -22   9   4      168.42       31.39     69.38 o
 -21   9   4     1717.04     1822.50    140.39 o
 -20   9   4      803.37     1122.18    116.55 o
 -19   9   4      828.93      532.27     91.27 o
 -18   9   4       56.16      -67.42     67.42 o
 -17   9   4      114.71       85.40     45.71 o
 -16   9   4       34.46      -18.83     48.21 o
 -15   9   4       19.28       98.26     55.71 o
 -14   9   4     1595.49     1260.13     78.55 o
 -13   9   4      500.60      357.13     34.12 o
 -12   9   4     1237.26     1002.72     69.44 o
 -11   9   4     5486.48     4878.18    132.18 o
 -10   9   4     5371.21     5497.96    224.24 o
  -9   9   4     9816.31     9852.06    267.08 o
  -8   9   4      476.35      274.12     36.83 o
  -7   9   4       62.97       89.99     18.47 o
  -6   9   4    29363.09    26741.40   1037.29 o
  -5   9   4      214.38      250.98     40.29 o
  -4   9   4    19642.86    16516.77    408.36 o
  -3   9   4     1131.64     1075.24     65.35 o
  -2   9   4    21095.45    19270.98    337.34 o
  -1   9   4    42974.41    40617.99    654.82 o
   0   9   4   148337.45   147265.00   1862.24 o
   1   9   4    24239.83    25071.45    486.06 o
   2   9   4     2434.57     2348.01    108.63 o
   3   9   4    11676.63    11148.87    279.89 o
   4   9   4    69416.38    66971.11    662.22 o
   5   9   4    11645.70    12225.11    216.13 o
   6   9   4    63383.96    61824.36    933.91 o
   7   9   4      103.49       55.97     26.82 o
   8   9   4    16830.99    17940.12    335.71 o
   9   9   4    26463.65    29173.74    465.37 o
  10   9   4    44404.07    48483.50    988.29 o
  11   9   4     5974.18     6180.79    184.81 o
  12   9   4     4280.51     4393.27    174.28 o
  13   9   4     2436.40     2424.15    132.49 o
  14   9   4    21503.87    22374.24    792.75 o
  15   9   4     1597.44     2033.16    136.84 o
  16   9   4     8764.61     9683.42    302.46 o
  17   9   4     1047.25      997.10     96.66 o
  18   9   4      896.63      812.05     79.13 o
  19   9   4     6925.71     7461.95    298.08 o
  20   9   4      373.40      906.90    130.61 o
  21   9   4       68.51      394.52     89.59 o
  22   9   4        2.70      -32.20     66.49 o
  23   9   4      886.15      584.56    159.11 o
  24   9   4      434.27      465.71    119.00 o
  25   9   4      422.30      535.59    163.03 o
 -25  10   4       32.84        9.54     95.45 o
 -24  10   4     1539.47     1273.58    324.92 o
 -23  10   4        7.56      -62.27    103.51 o
 -22  10   4      691.81      641.98     84.14 o
 -21  10   4     2042.30     2461.99    164.44 o
 -20  10   4       12.61      414.24    109.57 o
 -19  10   4     7774.66     7812.80    296.34 o
 -18  10   4     1655.91     1632.78    127.32 o
 -17  10   4      808.64      705.10     82.69 o
 -16  10   4     3845.84     4205.90    190.91 o
 -15  10   4    19900.14    19823.84    420.63 o
 -14  10   4     7853.87     7836.96    196.79 o
 -13  10   4      923.53      913.03     66.66 o
 -12  10   4      994.29      917.47     90.17 o
 -11  10   4      751.53      549.17     77.33 o
 -10  10   4      986.38      954.72     57.87 o
  -9  10   4      470.21      419.26     34.87 o
  -8  10   4    10559.55    10264.45    279.44 o
  -7  10   4     1481.39     1342.92     56.05 o
  -6  10   4    26908.04    24928.02   1145.54 o
  -5  10   4   158702.58   147864.05   6688.08 o
  -4  10   4     5835.40     4955.51    152.47 o
  -3  10   4     4961.98     4729.56    135.93 o
  -2  10   4     7826.20     7441.21    252.95 o
  -1  10   4    11545.54    10012.43    648.36 o
   0  10   4      121.12       71.80     21.20 o
   1  10   4     5519.41     4549.65    193.25 o
   2  10   4    26193.68    24666.72    885.67 o
   3  10   4       17.61      -23.67     28.43 o
   4  10   4     7172.26     6793.40    155.38 o
   5  10   4   162882.22   165861.64   1731.91 o
   6  10   4      825.25      809.45     58.46 o
   7  10   4      317.45      381.05     43.38 o
   8  10   4      190.19      292.20     47.91 o
   9  10   4     5688.64     5827.59    179.81 o
  10  10   4    18011.19    18736.01    372.81 o
  11  10   4      306.97      211.56     77.08 o
  12  10   4     1304.84     1195.77     79.53 o
  13  10   4     1825.08     1416.40    103.18 o
  14  10   4       24.89      210.88     67.64 o
  15  10   4     8197.85     8719.07    404.34 o
  16  10   4     7366.58     7719.67    316.52 o
  17  10   4       98.78       53.99     94.15 o
  18  10   4     2922.34     2986.16    241.92 o
  19  10   4     4065.40     4374.32    230.21 o
  20  10   4     7665.88     8094.41    367.18 o
  21  10   4      564.11      502.60     96.49 o
  22  10   4      188.91       66.38     73.33 o
  23  10   4     1203.58     1313.82    163.81 o
  24  10   4        0.58      148.76     97.54 o
  25  10   4       52.00      164.06     80.13 o
 -25  11   4     2443.92     2619.82    311.16 o
 -24  11   4       16.34      -59.48     99.39 o
 -23  11   4       24.56     -137.56    137.56 o
 -22  11   4      102.80      117.49     57.65 o
 -21  11   4    14278.05    15653.82    661.84 o
 -20  11   4      915.54     1637.61    164.31 o
 -19  11   4     5724.42     5914.30    264.76 o
 -18  11   4      252.81      235.28     71.16 o
 -17  11   4     3854.05     4045.80    196.63 o
 -16  11   4      664.36      889.16    101.35 o
 -15  11   4    10861.64    11492.35    284.30 o
 -14  11   4        0.50      -53.12     53.12 o
 -13  11   4      118.03       57.43     49.48 o
 -12  11   4     1028.34      978.35     69.97 o
 -11  11   4    31486.55    31648.37    843.20 o
 -10  11   4     6222.42     6577.76    208.90 o
  -9  11   4    20473.72    19836.15    620.29 o
  -8  11   4     1693.80     1637.15     70.73 o
  -7  11   4     3609.08     3327.78    133.80 o
  -6  11   4      619.57      641.56     57.26 o
  -5  11   4     3474.13     3194.38    148.78 o
  -4  11   4      556.35      377.97     28.66 o
  -3  11   4     3775.19     3711.14    110.83 o
  -2  11   4     4025.14     3393.21    126.23 o
  -1  11   4    21350.66    17817.96   1056.89 o
   0  11   4    11556.11     9897.10    677.81 o
   1  11   4     6992.60     6226.18    372.38 o
   2  11   4     3659.27     3696.52    137.27 o
   3  11   4     8695.74     7969.07    192.83 o
   4  11   4     4928.96     4297.60    126.07 o
   5  11   4    12015.01    12389.42    230.44 o
   6  11   4     2115.47     2387.41     98.05 o
   7  11   4     3755.96     3706.32    124.89 o
   8  11   4      272.47      209.49     50.86 o
   9  11   4     1227.07     1248.25     75.69 o
  10  11   4     6090.62     6370.71    189.52 o
  11  11   4      177.04       64.55     76.25 o
  12  11   4      268.72      232.35     37.13 o
  13  11   4     2636.87     2458.99    136.93 o
  14  11   4       32.26      128.92    143.51 o
  15  11   4     3502.48     3761.30    216.36 o
  16  11   4       78.70       18.05     67.14 o
  17  11   4      410.99      337.36     74.61 o
  18  11   4       22.40      -89.98     89.98 o
  19  11   4      965.80     1075.73    143.68 o
  20  11   4      425.33      677.09    211.50 o
  21  11   4       16.71      234.11    106.65 o
  22  11   4       12.25      -63.38     75.96 o
  23  11   4      929.86      742.45    129.57 o
  24  11   4       63.69      272.20    104.25 o
  25  11   4       17.53      -13.51     65.07 o
 -24  12   4        2.39     -176.61    324.84 o
 -23  12   4       13.57     -136.19    136.19 o
 -22  12   4       44.12      -77.91     81.45 o
 -21  12   4      830.86     1008.66    144.57 o
 -20  12   4     4858.75     5457.19    264.97 o
 -19  12   4     3863.61     4290.12    226.54 o
 -18  12   4       32.03       -6.29     68.52 o
 -17  12   4      541.89      377.45     80.84 o
 -16  12   4     2539.98     2707.80    169.87 o
 -15  12   4    22757.92    23942.21    439.05 o
 -14  12   4      892.01      885.25    131.80 o
 -13  12   4      414.96      351.31     75.78 o
 -12  12   4     3612.65     3481.88    139.32 o
 -11  12   4       45.56       65.44     33.95 o
 -10  12   4    19042.48    19195.58    511.69 o
  -9  12   4        8.17      -16.33     31.89 o
  -8  12   4      836.23      909.97     55.37 o
  -7  12   4      273.04      250.59     30.33 o
  -6  12   4     1113.14     1025.46    101.57 o
  -5  12   4    81244.27    73531.89   3699.75 o
  -4  12   4     2557.57     2217.33    127.63 o
  -3  12   4     4757.33     4048.12    215.64 o
  -2  12   4      108.32       19.12     15.68 o
  -1  12   4      164.82      148.37     35.82 o
   0  12   4    10428.97     9367.60    552.37 o
   1  12   4     2247.67     2013.45    103.79 o
   2  12   4     1204.12     1216.29     88.28 o
   3  12   4     4208.67     4064.55    134.37 o
   4  12   4     4050.19     4268.67    129.38 o
   5  12   4    27166.07    28289.92    390.30 o
   6  12   4        5.16       25.47     26.82 o
   7  12   4     8814.91     8983.26    205.19 o
   8  12   4     5436.45     5376.38    191.32 o
   9  12   4     7816.05     8290.29    214.61 o
  10  12   4     7159.26     7151.99    321.57 o
  11  12   4      405.26      373.02     60.79 o
  12  12   4     1981.42     1820.78    103.77 o
  13  12   4     2777.10     2878.91    136.61 o
  14  12   4    13597.14    14404.11    605.18 o
  15  12   4     1653.28     2209.14    225.37 o
  16  12   4     2808.23     2766.89    195.59 o
  17  12   4     1219.23     1182.81    137.71 o
  18  12   4     1960.77     1937.59    172.11 o
  19  12   4     7383.74     8143.78    588.21 o
  20  12   4     7596.75     7980.89    334.19 o
  21  12   4      225.56      222.59     86.14 o
  22  12   4      903.20      736.75    127.80 o
  23  12   4      809.50      946.23    147.13 o
  24  12   4     3305.65     3224.91    273.77 o
 -24  13   4      106.92       93.78     95.92 o
 -23  13   4       21.97     -108.97    108.97 o
 -22  13   4      292.22       67.46     96.08 o
 -21  13   4      156.05       77.05     71.52 o
 -20  13   4      455.26      891.74    142.81 o
 -19  13   4      183.59      168.90     88.68 o
 -18  13   4      734.70      480.28    100.54 o
 -17  13   4     1428.16     1346.63    137.49 o
 -16  13   4       11.01       78.51     50.07 o
 -15  13   4     5788.11     6519.79    251.16 o
 -14  13   4      140.85      156.55     60.53 o
 -13  13   4     3701.24     3337.38    141.14 o
 -12  13   4        9.63       -3.00     33.13 o
 -11  13   4       70.74       79.84     46.56 o
 -10  13   4     7067.33     7240.52    357.25 o
  -9  13   4      149.49       67.65     34.98 o
  -8  13   4      331.48      284.18     27.94 o
  -7  13   4     1576.74     1456.46     74.98 o
  -6  13   4     6324.23     6411.80    373.16 o
  -5  13   4    26780.80    23874.12   1624.79 o
  -4  13   4    13379.66    14641.40    424.88 o
  -3  13   4     2708.83     2731.81    132.37 o
  -2  13   4     9146.30     9147.66    335.07 o
  -1  13   4     2546.78     2600.49    234.02 o
   0  13   4    54097.34    54013.29   1116.82 o
   1  13   4       16.35       32.67     41.97 o
   2  13   4     1958.55     2007.67    111.06 o
   3  13   4     5689.41     5156.34    158.71 o
   4  13   4    45287.05    45934.30    542.32 o
   5  13   4    17329.12    17047.22    291.55 o
   6  13   4     8485.54     8428.23    199.73 o
   7  13   4       93.67      107.72     29.98 o
   8  13   4     3494.51     3439.44    130.33 o
   9  13   4     4928.26     5312.39    170.46 o
  10  13   4    36472.32    39086.29    603.76 o
  11  13   4       36.44       28.15     60.65 o
  12  13   4        0.44      -51.64     51.64 o
  13  13   4     4245.04     4219.73    170.79 o
  14  13   4    12529.05    13966.17    435.73 o
  15  13   4     6234.88     6817.34    364.08 o
  16  13   4     4328.31     4505.60    276.65 o
  17  13   4      379.72      399.32     95.81 o
  18  13   4       34.47      -93.91     93.91 o
  19  13   4     1338.45     1792.88    189.92 o
  20  13   4     1681.10     2487.23    354.30 o
  21  13   4      352.61      452.80    106.95 o
  22  13   4       28.99        6.99     86.59 o
  23  13   4     1122.59      957.81    144.09 o
  24  13   4       67.95      293.72    119.57 o
 -24  14   4      333.32      295.87    154.83 o
 -23  14   4       49.20     -121.17    121.17 o
 -22  14   4      170.68       42.38    209.56 o
 -21  14   4       95.25       21.92    106.69 o
 -20  14   4      910.66     1277.50    205.72 o
 -19  14   4     1480.24     1002.27    155.35 o
 -18  14   4       57.15      -65.64     81.82 o
 -17  14   4     2699.71     2532.17    197.74 o
 -16  14   4     1454.27     1575.56    181.77 o
 -15  14   4    15018.08    16591.92    503.79 o
 -14  14   4     6720.01     7119.30    256.37 o
 -13  14   4      605.85      523.61     60.57 o
 -12  14   4      616.55      494.64     64.29 o
 -11  14   4     7565.55     7654.99    220.85 o
 -10  14   4     9125.39    10114.64    291.58 o
  -9  14   4    15541.36    15247.43    458.55 o
  -8  14   4     1260.77     1106.60    103.86 o
  -7  14   4     5929.20     5935.15    237.07 o
  -6  14   4    12945.02    13624.95    359.65 o
  -5  14   4    10879.32    11171.84    528.97 o
  -4  14   4     9742.97     9370.38    420.41 o
  -3  14   4     6455.99     6462.22    257.69 o
  -2  14   4     1769.56     1846.84    109.99 o
  -1  14   4    27283.03    27631.87   1282.99 o
   0  14   4     6591.60     6349.76    391.77 o
   1  14   4     8115.04     8106.81    481.65 o
   2  14   4      379.45      230.86     35.71 o
   3  14   4      903.74      844.48     63.32 o
   4  14   4     3025.01     3097.88    118.36 o
   5  14   4      925.04      881.70     73.69 o
   6  14   4     5727.76     5738.84    166.95 o
   7  14   4    18060.09    18004.94    319.98 o
   8  14   4     1395.95     1343.60     82.61 o
   9  14   4    45156.34    45806.16    671.08 o
  10  14   4     1955.69     2493.59    122.03 o
  11  14   4       84.10       85.12     35.20 o
  12  14   4      214.45      -34.66     87.53 o
  13  14   4      732.68      569.68     74.79 o
  14  14   4     3910.42     4443.78    217.96 o
  15  14   4     1030.60     1156.40    134.13 o
  16  14   4       12.36      -60.94     60.94 o
  17  14   4     4145.07     4450.56    262.58 o
  18  14   4     1954.91     1741.97    161.97 o
  19  14   4     8936.31     9248.92    405.89 o
  20  14   4     3789.79     3975.24    272.09 o
  21  14   4      192.90       71.25     87.49 o
  22  14   4       55.67      178.15    106.55 o
  23  14   4      496.87      254.93     92.31 o
 -23  15   4      487.22      281.96     68.19 o
 -22  15   4      768.01      620.55    141.45 o
 -21  15   4     2284.39     2233.06    519.82 o
 -20  15   4      699.10      970.40    274.61 o
 -19  15   4     2300.18     2188.70    239.92 o
 -18  15   4      153.02      -81.59    118.20 o
 -17  15   4     4149.48     3984.34    248.97 o
 -16  15   4      860.02      990.40    128.74 o
 -15  15   4    13426.75    14834.65    630.13 o
 -14  15   4     1920.37     2232.46    203.29 o
 -13  15   4     3273.88     3479.05    223.67 o
 -12  15   4     4024.68     4076.80    195.28 o
 -11  15   4     4455.04     4588.89    202.08 o
 -10  15   4     1811.67     1825.00    125.38 o
  -9  15   4     6018.63     5641.21    245.69 o
  -8  15   4       27.15      -75.24     75.24 o
  -7  15   4     2776.22     2751.19    162.30 o
  -6  15   4     1014.98      934.53    156.24 o
  -5  15   4    15592.62    16270.33    398.38 o
  -4  15   4      207.14      105.69     36.68 o
  -3  15   4      846.91      731.19     71.85 o
  -2  15   4     4294.73     4544.64    189.61 o
  -1  15   4       48.64       72.10     42.13 o
   0  15   4     5960.84     5476.03    452.78 o
   1  15   4        9.56        1.10     34.21 o
   2  15   4       32.17      -36.58     36.58 o
   3  15   4     1523.83     1236.12     78.43 o
   4  15   4       63.73       12.58     35.76 o
   5  15   4     2742.33     2842.75    116.61 o
   6  15   4      412.44      346.66     41.54 o
   7  15   4       18.27       -9.30     32.48 o
   8  15   4     3006.56     2818.95    122.59 o
   9  15   4     4392.49     4522.31    215.37 o
  10  15   4        2.15       74.29     45.04 o
  11  15   4      266.97      133.29     37.81 o
  12  15   4     1599.99     1526.80    162.61 o
  13  15   4      134.33      -55.96     63.20 o
  14  15   4      252.66      278.36     62.36 o
  15  15   4      933.94      806.40    113.32 o
  16  15   4       43.27      -57.82     61.88 o
  17  15   4      264.48       84.35     63.80 o
  18  15   4      144.57     -102.67    102.67 o
  19  15   4     1430.44     1372.64    192.75 o
  20  15   4       66.63      210.31     71.72 o
  21  15   4       35.89      -80.50     80.50 o
  22  15   4      157.58     -156.97    156.97 o
  23  15   4      127.24      -81.71     81.71 o
 -22  16   4     1464.62     1317.84    239.69 o
 -21  16   4        0.27      -52.37     86.19 o
 -20  16   4     2163.76     2546.09    288.95 o
 -19  16   4     1892.66     2013.52    241.27 o
 -18  16   4      362.57      167.47     88.03 o
 -17  16   4     2537.45     2650.09    206.29 o
 -16  16   4     1652.65     1813.35    170.13 o
 -15  16   4     4060.69     3932.94    328.58 o
 -14  16   4       10.08       -0.96     60.07 o
 -13  16   4      640.16      601.14     90.92 o
 -12  16   4     4020.86     4538.73    208.66 o
 -11  16   4     9193.65    10191.64    381.62 o
 -10  16   4     4028.08     4523.47    200.75 o
  -9  16   4     8712.85     8989.73    320.50 o
  -8  16   4      287.72      222.69     94.91 o
  -7  16   4     7699.81     7755.10    285.04 o
  -6  16   4       27.88       51.52     77.74 o
  -5  16   4      418.80      426.16     84.23 o
  -4  16   4       69.68       85.01     37.52 o
  -3  16   4     4740.12     4869.14    279.65 o
  -2  16   4      480.05      642.61     81.82 o
  -1  16   4    25753.56    27542.96   1511.20 o
   0  16   4       27.96      167.62    106.86 o
   1  16   4      725.32      623.89     67.10 o
   2  16   4     1523.59     1322.78     95.19 o
   3  16   4     2391.54     2377.99    116.35 o
   4  16   4     1934.82     1929.62     98.71 o
   5  16   4      960.95     1029.13     74.57 o
   6  16   4     2096.51     2008.92    103.91 o
   7  16   4     2723.75     2552.12    117.50 o
   8  16   4     1195.43     1192.10     83.00 o
   9  16   4    15683.04    16663.61    380.10 o
  10  16   4     3017.24     3271.34    169.44 o
  11  16   4     2271.20     1958.33    133.84 o
  12  16   4      378.15      283.12     66.74 o
  13  16   4       50.34      -58.34     58.34 o
  14  16   4     4868.82     5420.13    275.96 o
  15  16   4     2759.70     3230.33    225.46 o
  16  16   4     3414.48     3303.16    223.44 o
  17  16   4      743.57      542.64     85.81 o
  18  16   4      751.67      488.81     87.00 o
  19  16   4     1230.13     1225.78    153.66 o
  20  16   4     2655.95     2521.14    221.44 o
  21  16   4     1987.91     1851.76    226.74 o
  22  16   4        2.47      -98.40     98.40 o
 -22  17   4      161.79       87.69     84.25 o
 -21  17   4       17.45      -71.20     94.84 o
 -20  17   4       74.38      485.67    161.03 o
 -19  17   4      270.27      333.66    123.45 o
 -18  17   4       82.75     -105.59    115.75 o
 -17  17   4     1106.69     1036.11    172.29 o
 -16  17   4      623.54      659.66    140.76 o
 -15  17   4     1159.00     1344.08    146.96 o
 -14  17   4        3.26      -56.43     56.43 o
 -13  17   4       30.79      -27.51     71.33 o
 -12  17   4     7937.46     8530.79    296.52 o
 -11  17   4      535.50     1086.14    115.00 o
 -10  17   4    13705.28    14944.48    381.59 o
  -9  17   4     6828.24     7388.79    364.36 o
  -8  17   4      728.19      608.97     84.09 o
  -7  17   4      546.34      417.41     53.96 o
  -6  17   4     1259.33     1469.79    125.15 o
  -5  17   4      842.70     1183.37    113.05 o
  -4  17   4     4260.05     4167.10    193.15 o
  -3  17   4      455.24      399.18     57.54 o
  -2  17   4    19478.47    19316.56    451.73 o
  -1  17   4     6807.30     7813.90    619.54 o
   0  17   4    63585.55    66130.87   1939.65 o
   1  17   4     6354.86     6451.40    306.31 o
   2  17   4     1326.86     1213.27     96.91 o
   3  17   4      916.36      736.80     66.61 o
   4  17   4    10336.79    10189.22    253.99 o
   5  17   4      242.17      272.68     63.42 o
   6  17   4    11659.32    11540.62    267.24 o
   7  17   4      692.39      536.35     61.52 o
   8  17   4    14914.16    15166.33    515.77 o
   9  17   4    11065.83    11370.08    475.44 o
  10  17   4    25174.05    25749.66    616.26 o
  11  17   4     3287.18     3446.51    179.43 o
  12  17   4     2902.82     3242.58    205.23 o
  13  17   4      158.65      250.21     75.80 o
  14  17   4     2622.39     3346.41    198.74 o
  15  17   4       82.29      394.96    112.84 o
  16  17   4     2092.79     2109.01    188.66 o
  17  17   4       14.90      -83.64     83.64 o
  18  17   4     1411.37     1259.12    153.89 o
  19  17   4     2861.92     2940.91    240.30 o
  20  17   4     1554.52     1464.70    171.67 o
  21  17   4        5.43       25.80     71.32 o
  22  17   4      389.29      224.08     97.84 o
 -21  18   4      188.62      188.46    112.87 o
 -20  18   4     3868.78     4230.64    371.24 o
 -19  18   4     2913.27     3027.06    310.60 o
 -18  18   4     1402.71     1346.61    194.56 o
 -17  18   4      684.76      501.03    141.77 o
 -16  18   4      949.00      816.84    155.44 o
 -15  18   4     2928.16     3359.23    278.87 o
 -14  18   4       98.96      -64.81    132.56 o
 -13  18   4      392.73      128.24    258.21 o
 -12  18   4     1676.74     1680.67    130.79 o
 -11  18   4     3393.96     3839.41    199.10 o
 -10  18   4    24632.04    26415.33    821.81 o
  -9  18   4     1580.50     1657.76    148.39 o
  -8  18   4     1158.41      993.58    154.59 o
  -7  18   4      114.56       75.61     49.24 o
  -6  18   4      657.39      581.00     90.11 o
  -5  18   4    16531.43    18437.81    475.08 o
  -4  18   4      460.06      332.03     65.86 o
  -3  18   4     1732.09     1744.01    127.04 o
  -2  18   4     2407.60     2993.17    336.73 o
  -1  18   4    10932.72    11568.13    955.63 o
   0  18   4    11123.06    11578.86    606.55 o
   1  18   4      575.97      738.92    114.73 o
   2  18   4      289.62      330.35     80.20 o
   3  18   4      886.27      937.71     98.40 o
   4  18   4     2235.40     2273.38    117.94 o
   5  18   4    16834.54    17622.62    344.14 o
   6  18   4      300.02      297.34     47.25 o
   7  18   4       45.49      -54.96     54.96 o
   8  18   4      189.13      185.88     51.46 o
   9  18   4     2051.54     2465.75    151.94 o
  10  18   4      523.35      728.98     93.20 o
  11  18   4     2320.49     2247.27    162.82 o
  12  18   4      220.46      123.35     61.02 o
  13  18   4      451.57      280.48     68.29 o
  14  18   4     8598.51     9302.33    330.60 o
  15  18   4     3492.46     4072.23    227.66 o
  16  18   4     2524.07     2103.22    186.37 o
  17  18   4        0.16     -103.67    103.67 o
  18  18   4      522.61      417.10     93.31 o
  19  18   4      432.72      377.13     93.09 o
  20  18   4     2529.72     2289.21    216.53 o
  21  18   4     1133.06     1096.06    153.09 o
 -20  19   4      475.96      760.50    172.89 o
 -19  19   4     3229.40     3720.20    381.81 o
 -18  19   4      124.78     -127.44    127.44 o
 -17  19   4      743.69      803.60    153.72 o
 -16  19   4     3752.82     4562.20    524.21 o
 -15  19   4     3527.39     3992.25    638.37 o
 -14  19   4      578.37      574.80    143.51 o
 -13  19   4      190.21      -90.49     90.49 o
 -12  19   4      958.48      837.93    104.38 o
 -11  19   4     5713.95     6023.96    331.44 o
 -10  19   4        0.06       73.97    100.21 o
  -9  19   4    11935.09    11341.15    486.78 o
  -8  19   4     1158.23     1229.06    122.94 o
  -7  19   4      728.07      610.98     85.81 o
  -6  19   4     1372.44     1511.08    218.08 o
  -5  19   4      881.57     1004.49    119.18 o
  -4  19   4      496.97      354.77     71.59 o
  -3  19   4      159.04       79.24     63.12 o
  -2  19   4     3380.29     3185.77    203.08 o
  -1  19   4     3817.51     3721.44    305.03 o
   0  19   4     7772.91     7921.60    361.83 o
   1  19   4     5197.45     5029.99    284.82 o
   2  19   4     1773.74     1724.84    135.80 o
   3  19   4       10.24       23.63     44.34 o
   4  19   4      133.24      250.87     61.04 o
   5  19   4     2137.91     2515.62    169.15 o
   6  19   4     2561.38     2526.64    128.85 o
   7  19   4      228.33       73.96     44.21 o
   8  19   4     4449.76     4441.13    206.24 o
   9  19   4     1936.87     1794.23    137.61 o
  10  19   4     5572.82     5601.94    234.96 o
  11  19   4      576.25      357.71     64.85 o
  12  19   4      305.14      157.18     63.16 o
  13  19   4        0.79      -74.98     74.98 o
  14  19   4       31.66      164.84     97.39 o
  15  19   4      442.25      500.13     91.95 o
  16  19   4       30.13      -54.88     67.75 o
  17  19   4      351.91      247.43     70.38 o
  18  19   4     1019.09      556.07     92.55 o
  19  19   4     1072.69      724.15    127.37 o
  20  19   4      342.23      266.23    112.47 o
 -19  20   4     1094.89      853.62    178.82 o
 -18  20   4      487.13      322.10     94.55 o
 -17  20   4        0.80      -74.26     74.26 o
 -16  20   4     1502.30     1924.87    435.03 o
 -15  20   4     6700.20     8055.88   1149.40 o
 -14  20   4     1121.07      980.37    233.62 o
 -13  20   4      947.18      899.23    122.67 o
 -12  20   4      551.14      363.15     78.92 o
 -11  20   4       62.24       34.43     77.34 o
 -10  20   4     2803.01     2956.06    252.00 o
  -9  20   4       51.67      -70.66     70.66 o
  -8  20   4      168.40      -88.00     88.00 o
  -7  20   4      824.95      639.85     88.05 o
  -6  20   4     3086.36     3710.49    275.57 o
  -5  20   4    29782.86    32607.22    727.61 o
  -4  20   4     2317.90     2894.91    190.90 o
  -3  20   4     3011.74     3261.36    199.36 o
  -2  20   4      777.46      676.87     85.27 o
  -1  20   4       20.34      -40.87     46.71 o
   0  20   4     5373.36     5457.80    310.06 o
   1  20   4      680.37      430.95     88.93 o
   2  20   4      258.10      237.55     51.63 o
   3  20   4      972.57      956.71     96.63 o
   4  20   4      608.84     1083.58    115.93 o
   5  20   4    21341.53    22346.06    689.40 o
   6  20   4      320.97      311.41     61.82 o
   7  20   4      836.98      728.20     88.84 o
   8  20   4     1735.70     1607.75    122.68 o
   9  20   4     2085.49     2213.36    151.29 o
  10  20   4     5880.36     6129.02    255.79 o
  11  20   4       66.61      -23.58     65.26 o
  12  20   4      199.22       15.58    122.82 o
  13  20   4      946.19      811.82    110.56 o
  14  20   4        0.05      160.07     63.45 o
  15  20   4      348.33      336.81     77.50 o
  16  20   4      316.77      283.91     77.05 o
  17  20   4      486.57      192.02     62.98 o
  18  20   4      942.06      520.23     93.96 o
  19  20   4     1510.52     1338.80    172.41 o
 -18  21   4       49.28      -13.52     95.39 o
 -17  21   4      134.78        2.43     85.69 o
 -16  21   4     1598.66     2110.09    258.53 o
 -15  21   4       81.02      424.43    207.54 o
 -14  21   4      755.92     1041.24    176.74 o
 -13  21   4      211.27       92.78     69.09 o
 -12  21   4        6.66      -90.62     90.62 o
 -11  21   4       76.94       43.89     53.90 o
 -10  21   4      356.71      239.86     59.24 o
  -9  21   4        1.32     -103.37    103.37 o
  -8  21   4      389.29       46.89     84.79 o
  -7  21   4      360.05      378.50    112.12 o
  -6  21   4    10697.71    11902.06    417.87 o
  -5  21   4     2670.26     3536.91    253.09 o
  -4  21   4     3257.86     3600.88    221.80 o
  -3  21   4      283.93      185.40     89.02 o
  -2  21   4      552.22      285.23     77.71 o
  -1  21   4     2135.40     1863.76    155.20 o
   0  21   4     9244.74     9471.55    426.04 o
   1  21   4      214.43       49.43     77.32 o
   2  21   4       43.18      -70.31     70.31 o
   3  21   4      641.27      712.75     89.46 o
   4  21   4    21857.61    23344.75    663.26 o
   5  21   4    14403.22    14725.33    437.96 o
   6  21   4     5539.69     5590.93    281.60 o
   7  21   4      107.90      103.10     96.83 o
   8  21   4      198.57      126.55     59.40 o
   9  21   4     1383.38     1520.96    155.65 o
  10  21   4     5086.11     5308.10    357.72 o
  11  21   4      656.22      477.80     91.38 o
  12  21   4      174.28       52.11    102.95 o
  13  21   4      767.79      659.09    112.64 o
  14  21   4     5988.29     6226.81    285.72 o
  15  21   4     4098.10     4371.55    245.76 o
  16  21   4     2269.94     2216.34    203.52 o
  17  21   4       75.99       32.09     64.10 o
  18  21   4      348.89      141.33     68.87 o
 -17  22   4      272.15       56.51     81.61 o
 -16  22   4     2615.49     2505.70    282.39 o
 -15  22   4     2714.82     3374.42    340.83 o
 -14  22   4     5237.33     6104.27    574.81 o
 -13  22   4      302.18      145.46     56.03 o
 -12  22   4     1387.79     1301.83    151.32 o
 -11  22   4       93.30      165.63     73.31 o
 -10  22   4      415.04      227.80     87.45 o
  -9  22   4       90.24      -54.02    111.90 o
  -8  22   4      786.30      424.29    103.39 o
  -7  22   4     1078.66     1062.66    124.73 o
  -6  22   4     9520.98    10253.02    398.65 o
  -5  22   4     1760.43     2301.01    194.65 o
  -4  22   4     6917.76     7658.68    336.17 o
  -3  22   4     3265.03     3625.60    224.23 o
  -2  22   4      192.70       71.50     52.25 o
  -1  22   4     1974.11     2235.08    176.16 o
   0  22   4       47.26       61.14     55.63 o
   1  22   4     1139.07     1240.59    124.47 o
   2  22   4      742.72      407.19     52.23 o
   3  22   4      144.68       23.09     56.07 o
   4  22   4     2650.56     2947.71    181.52 o
   5  22   4       23.50      225.45     76.88 o
   6  22   4      781.80      833.45    119.85 o
   7  22   4     6123.00     6677.29    318.17 o
   8  22   4      971.78      957.93    169.25 o
   9  22   4     4565.96     4849.41    278.80 o
  10  22   4     5289.35     5988.18    392.06 o
  11  22   4      757.20      680.26    133.11 o
  12  22   4        3.83      -35.18     94.89 o
  13  22   4      341.01      239.66    153.06 o
  14  22   4        1.50       74.55     65.01 o
  15  22   4      113.76      134.25     87.91 o
  16  22   4      779.36      766.80    128.29 o
  17  22   4      861.61      623.08    111.79 o
 -16  23   4      260.57      -36.42     92.42 o
 -15  23   4     3649.87     4182.36    565.40 o
 -14  23   4      128.46      293.73    116.11 o
 -13  23   4      464.81      273.80     73.58 o
 -12  23   4     1066.35      971.55    136.45 o
 -11  23   4     5377.54     5538.16    319.48 o
 -10  23   4     1481.74     1627.25    178.31 o
  -9  23   4     2343.64     2022.74    200.01 o
  -8  23   4       28.49      -84.92     84.92 o
  -7  23   4      133.84      -50.20    104.73 o
  -6  23   4        6.94       44.84     96.55 o
  -5  23   4     5603.53     6409.61    319.36 o
  -4  23   4      479.21      639.72    111.76 o
  -3  23   4      215.73       95.08     70.37 o
  -2  23   4      981.81     1026.50    128.39 o
  -1  23   4     2692.97     2409.51    277.69 o
   0  23   4       29.15       85.53     57.62 o
   1  23   4      618.23      494.19     84.37 o
   2  23   4        2.15      -92.66     92.66 o
   3  23   4      123.63       65.72     49.69 o
   4  23   4     2560.06     2655.52    175.03 o
   5  23   4     2164.22     2179.41    190.70 o
   6  23   4     1324.49     1262.23    145.90 o
   7  23   4       47.50       28.07     65.44 o
   8  23   4      277.39      256.17     61.40 o
   9  23   4      120.14      117.65     81.59 o
  10  23   4      200.20      358.59    111.70 o
  11  23   4        6.21      -58.94     83.37 o
  12  23   4      274.01      146.73     72.60 o
  13  23   4       12.68     -132.61    132.61 o
  14  23   4     2545.08     2193.43    204.16 o
  15  23   4      313.21      112.31     93.38 o
  16  23   4      159.23       19.28     89.71 o
 -15  24   4       70.77      199.08    103.70 o
 -14  24   4     1590.64     1820.62    240.84 o
 -13  24   4      147.83      -16.36     95.12 o
 -12  24   4       29.24       96.27    115.58 o
 -11  24   4      637.72      861.71    143.80 o
 -10  24   4     2575.98     3314.94    254.29 o
  -9  24   4      165.06       88.16     65.53 o
  -8  24   4      292.74      133.10     63.68 o
  -7  24   4     3289.49     3218.84    234.63 o
  -6  24   4     2426.11     2478.53    204.52 o
  -5  24   4     1044.76     1225.26    147.76 o
  -4  24   4     1569.50     1682.75    202.71 o
  -3  24   4      545.85      298.72    119.40 o
  -2  24   4      228.57       83.67     78.18 o
  -1  24   4     2370.98     2169.56    233.51 o
   0  24   4      750.71      954.80    129.74 o
   1  24   4       37.86      -16.48     44.91 o
   2  24   4        1.37      -65.18     65.18 o
   3  24   4     1249.18     1148.06    115.01 o
   4  24   4     7390.80     8150.80    372.77 o
   5  24   4     1293.97     1505.42    166.71 o
   6  24   4     1073.39     1039.66    136.81 o
   7  24   4      725.78      465.97     76.51 o
   8  24   4       38.92      -70.29     70.29 o
   9  24   4     1473.87     1650.44    217.45 o
  10  24   4       44.20      192.41    113.99 o
  11  24   4      493.18      301.41     96.57 o
  12  24   4        0.60     -116.25    116.25 o
  13  24   4       24.10      -31.61     82.37 o
  14  24   4     4297.57     3867.47    281.46 o
  15  24   4       35.42       64.60     61.08 o
 -14  25   4       22.04       54.34    183.93 o
 -13  25   4       13.92      -86.58     86.58 o
 -12  25   4     2000.01     1910.14    198.77 o
 -11  25   4      712.12      953.48    153.77 o
 -10  25   4     5207.35     5554.66    334.17 o
  -9  25   4      391.15      415.42    105.43 o
  -8  25   4       26.15      -57.21     67.87 o
  -7  25   4      110.21       24.54     91.02 o
  -6  25   4      569.43      479.15    116.17 o
  -5  25   4       68.32      -58.95     87.46 o
  -4  25   4      267.83       82.10    131.00 o
  -3  25   4      106.17      -94.08    106.61 o
  -2  25   4     5162.95     5054.17    365.28 o
  -1  25   4      182.56      423.33    141.97 o
   0  25   4    13444.25    14092.00    505.47 o
   1  25   4     1687.35     1922.09    166.07 o
   2  25   4      574.97      430.37     71.49 o
   3  25   4     1503.50     1567.79    167.85 o
   4  25   4      810.57      928.93    139.16 o
   5  25   4      441.59      630.05    109.93 o
   6  25   4      402.92      161.90    106.26 o
   7  25   4      387.35      103.90    125.85 o
   8  25   4     3457.62     3728.93    563.67 o
   9  25   4      914.67     1015.90    195.53 o
  10  25   4     8011.48     8509.44    517.27 o
  11  25   4      216.67      210.93     99.76 o
  12  25   4      888.52      656.44    154.03 o
  13  25   4     1874.02     1843.37    195.46 o
 -12  26   4      213.82      105.44     69.27 o
 -11  26   4      276.60      320.82    130.28 o
 -10  26   4     9734.54     9577.11    555.90 o
  -9  26   4        2.66       79.53     94.72 o
  -8  26   4       16.45        3.72     81.39 o
  -7  26   4     1526.09     1464.69    210.45 o
  -6  26   4       10.33      -95.91     95.91 o
  -5  26   4      266.95      -74.58    106.60 o
  -4  26   4      151.33       25.56    139.55 o
  -3  26   4      416.10      248.02    243.21 o
  -2  26   4        4.93      -26.09     94.19 o
  -1  26   4      491.35      391.49    130.95 o
   0  26   4     5093.42     6083.54    382.86 o
   1  26   4     1254.53     1602.78    205.53 o
   2  26   4       11.34       50.27     71.45 o
   3  26   4      850.45      846.68    130.49 o
   4  26   4     2482.36     2557.25    222.10 o
   5  26   4      194.74      184.16     65.32 o
   6  26   4        0.93      -62.73     72.30 o
   7  26   4        3.86      -88.95     88.95 o
   8  26   4      120.63      198.70    103.17 o
   9  26   4        8.66      238.51    123.81 o
  10  26   4      142.63      381.43    150.87 o
  11  26   4     2277.93     2468.57    288.37 o
  12  26   4      125.04       58.75     76.98 o
 -10  27   4      111.60      149.43     87.16 o
  -9  27   4     2808.63     2542.06    292.38 o
  -8  27   4      252.83       26.52     74.74 o
  -7  27   4      511.33      326.75    106.25 o
  -6  27   4      561.00      546.45    166.93 o
  -5  27   4     1421.14     1239.36    197.35 o
  -4  27   4        0.26      -33.05     72.09 o
  -3  27   4      596.45      400.37     90.50 o
  -2  27   4      719.92      680.97    129.66 o
  -1  27   4       10.70       96.05     85.91 o
   0  27   4     3050.51     3314.95    228.62 o
   1  27   4     1242.20     1261.14    167.12 o
   2  27   4      566.41      449.00    113.21 o
   3  27   4     1568.45     1589.49    184.36 o
   4  27   4       79.04      109.53     64.97 o
   5  27   4      499.66      348.76     90.92 o
   6  27   4      251.23      -32.65     73.42 o
   7  27   4      369.48      276.49     85.63 o
   8  27   4      822.37      721.98    168.77 o
   9  27   4       48.75       78.74     82.91 o
  10  27   4     2905.48     2741.07    309.92 o
  -7  28   4       44.73       86.22     72.93 o
  -6  28   4       50.53      136.04     96.35 o
  -5  28   4      625.58      657.10    157.88 o
  -4  28   4       20.48       88.28    160.07 o
  -3  28   4      262.78      182.03     74.99 o
  -2  28   4       85.92       28.34     52.38 o
  -1  28   4      433.66      439.62     96.78 o
   0  28   4     2964.02     3255.06    273.14 o
   1  28   4      999.93      911.39    141.96 o
   2  28   4      213.40      121.99     63.01 o
   3  28   4       10.49       95.03     84.26 o
   4  28   4      103.79      114.51     77.26 o
   5  28   4      437.45      459.44    109.68 o
   6  28   4       18.01      -35.31     86.77 o
   7  28   4       98.23      -68.69     92.47 o
  -2  29   4      496.41      410.10     87.85 o
  -1  29   4     2164.10     2078.90    225.51 o
   0  29   4      424.36      594.49    126.03 o
   1  29   4      390.12      297.49    118.36 o
   2  29   4      162.44      112.69     72.16 o
 -27   0   5       12.52     -194.79    205.27 o
 -25   0   5     2734.79     2837.56    239.41 o
 -23   0   5      155.92      133.42     82.66 o
 -21   0   5     2214.36     1681.27    195.70 o
 -19   0   5     6646.83     6440.81    279.96 o
 -17   0   5      480.30      464.78     59.87 o
 -15   0   5    41284.60    39879.96    654.14 o
 -13   0   5      383.10      354.77     38.29 o
 -11   0   5      476.52      503.50     41.52 o
  -9   0   5     1379.56     1373.37     60.76 o
  -7   0   5    43395.22    42641.32    948.93 o
  -5   0   5   487520.97   437837.97   6476.61 o
  -3   0   5    20254.05    18221.96    295.73 o
  -1   0   5     7225.28     2206.03   3076.33 o
   3   0   5    56501.62    50226.53    848.90 o
   5   0   5   596806.56   592855.31   4655.17 o
   7   0   5     2254.28     2066.12     88.90 o
   9   0   5      386.34      722.10     59.77 o
  11   0   5    21597.52    21333.26    436.55 o
  13   0   5     8319.13     8624.18    279.95 o
  15   0   5    37830.38    40870.97   1200.04 o
  17   0   5     1805.56     1756.69    146.10 o
  19   0   5     4874.88     4706.76    315.75 o
  21   0   5       17.24      191.13     98.16 o
  23   0   5     1836.84     1906.24    228.21 o
  25   0   5      814.95      974.78    191.68 o
  27   0   5      134.12       14.58    112.94 o
 -27   1   5      499.34      305.63    111.13 o
 -26   1   5      293.42      244.56     69.84 o
 -25   1   5     2366.30     2484.25    161.11 o
 -24   1   5      209.41      610.13     88.93 o
 -23   1   5      124.71       77.30     44.18 o
 -22   1   5       76.57        3.67     45.74 o
 -21   1   5     1418.52     1377.05    103.90 o
 -20   1   5      332.70      309.17     52.19 o
 -19   1   5       21.49       -5.89     39.32 o
 -18   1   5      598.04      542.26     49.52 o
 -17   1   5      200.32      115.76     29.64 o
 -16   1   5     2566.61     2372.04     94.45 o
 -15   1   5    23900.01    24046.62    495.67 o
 -14   1   5     2164.06     2048.99     76.25 o
 -13   1   5     5273.45     5197.60    104.98 o
 -12   1   5     2528.69     2358.89     66.63 o
 -11   1   5     3598.45     3257.90     75.36 o
 -10   1   5    37719.80    34447.89    396.29 o
  -9   1   5    11261.90    10970.14    152.75 o
  -8   1   5       99.69      128.72     23.40 o
  -7   1   5     1322.93     1245.24     43.14 o
  -6   1   5    92759.27    85960.26    976.83 o
  -5   1   5    55072.07    49985.11    659.67 o
  -4   1   5    23263.77    20234.19    255.23 o
  -3   1   5    11304.28    10711.10    249.62 o
  -2   1   5    22694.33    20172.05    405.85 o
  -1   1   5     1353.96      475.18    263.16 o
   0   1   5    76350.63    72845.19    730.82 o
   1   1   5    18444.85    12185.94   3674.84 o
   2   1   5     7192.41     6931.61     90.53 o
   3   1   5    16127.75    14478.62    197.75 o
   4   1   5    43961.91    40292.95    386.10 o
   5   1   5     6655.63     6655.10     91.83 o
   6   1   5    25511.53    26026.91    284.48 o
   7   1   5    26761.21    26326.20    251.00 o
   8   1   5     4172.47     4607.65     99.84 o
   9   1   5    59865.54    60599.33    564.89 o
  10   1   5     8298.30     8906.94    156.16 o
  11   1   5      632.47      849.77     46.51 o
  12   1   5     1580.00     1437.23     75.26 o
  13   1   5     7655.01     7837.86    188.40 o
  14   1   5       30.77       19.80     62.40 o
  15   1   5    29698.77    32206.31    475.66 o
  16   1   5       18.49       88.12     39.85 o
  17   1   5      518.15      561.04     59.40 o
  18   1   5       21.06       67.18     41.62 o
  19   1   5    15464.38    15199.10    361.91 o
  20   1   5       25.55      125.40     60.56 o
  21   1   5     3015.01     2936.33    180.64 o
  22   1   5        4.51      -51.50     51.50 o
  23   1   5      967.79     1060.93    151.58 o
  24   1   5       19.31      126.69     69.83 o
  25   1   5     5362.77     4616.34    304.35 o
  26   1   5        0.17      139.40    111.14 o
  27   1   5      257.35      125.88     77.30 o
 -27   2   5        9.10      127.09    115.06 o
 -26   2   5     5129.26     4871.50    275.62 o
 -25   2   5     1417.69     1471.33    139.21 o
 -24   2   5     4069.43     3951.54    210.37 o
 -23   2   5        0.85      -53.12     53.12 o
 -22   2   5     4757.94     4559.21    189.03 o
 -21   2   5      842.62     1170.88     99.34 o
 -20   2   5    28873.30    29800.67    614.63 o
 -19   2   5     7160.35     6830.94    191.67 o
 -18   2   5      305.42      256.28     37.62 o
 -17   2   5       18.88        5.25     33.12 o
 -16   2   5    16179.91    15616.97    233.81 o
 -15   2   5    20468.65    19373.70    292.76 o
 -14   2   5     5486.98     5375.27    128.01 o
 -13   2   5      244.60      215.58     41.90 o
 -12   2   5     6735.46     6434.72    175.98 o
 -11   2   5    12564.57    11898.43    227.41 o
 -10   2   5    81871.41    79171.70   1339.96 o
  -9   2   5    15641.38    13806.55    228.41 o
  -8   2   5     1981.23     1797.89     54.32 o
  -7   2   5      147.01      129.65     24.84 o
  -6   2   5     5930.19     5483.98    176.31 o
  -5   2   5   131881.23   121932.99   1127.11 o
  -4   2   5     2013.88     1660.02     54.69 o
  -3   2   5    11187.76     9833.37    250.79 o
  -2   2   5    11089.10    10399.23    192.88 o
  -1   2   5    82469.59    58659.60   9680.83 o
   0   2   5    17185.08    15177.12    385.39 o
   1   2   5      738.26      634.27     54.99 o
   2   2   5     1352.19     1651.85     41.17 o
   3   2   5     2381.99     2139.40     49.19 o
   4   2   5    13548.67    12035.79    171.50 o
   5   2   5   103132.13   106615.34   1367.02 o
   6   2   5    11399.55    11618.81    165.27 o
   7   2   5     5633.44     5724.27    108.20 o
   8   2   5       18.74       38.29     14.46 o
   9   2   5    42527.96    44028.12    404.53 o
  10   2   5     1477.64     1526.08     61.21 o
  11   2   5      140.17      110.60     30.12 o
  12   2   5      404.57      308.13     31.14 o
  13   2   5     7690.93     7715.34    162.11 o
  14   2   5    10383.78    10438.76    211.01 o
  15   2   5    15983.47    16151.53    277.83 o
  16   2   5     1362.70     1475.84     88.76 o
  17   2   5      997.89      993.62     79.21 o
  18   2   5      258.97      296.03     48.92 o
  19   2   5    13448.43    13811.01    343.92 o
  20   2   5       59.10       -4.54     95.74 o
  21   2   5      295.15       72.83     77.95 o
  22   2   5       24.28       71.10     52.52 o
  23   2   5     2491.57     2621.03    187.95 o
  24   2   5      377.11      390.08    104.71 o
  25   2   5      166.63      -98.36     98.36 o
  26   2   5      139.49      102.76     66.69 o
  27   2   5       15.45      -64.17     79.87 o
 -27   3   5      714.67      547.53    146.31 o
 -26   3   5      402.14      370.07     90.24 o
 -25   3   5        9.66       74.21     95.76 o
 -24   3   5      136.07      185.74     92.58 o
 -23   3   5      986.10      900.37     96.32 o
 -22   3   5      176.41      149.46     54.44 o
 -21   3   5      317.87      194.47     58.95 o
 -20   3   5      161.20      607.88    121.75 o
 -19   3   5     2169.10     2191.77    124.19 o
 -18   3   5      320.17      290.38     40.29 o
 -17   3   5     7485.61     7586.01    175.21 o
 -16   3   5     3595.43     3611.16    122.11 o
 -15   3   5        0.15       -5.35     34.35 o
 -14   3   5     9151.86     8847.74    166.47 o
 -13   3   5     8274.73     8219.96    164.50 o
 -12   3   5     3729.96     3576.27    102.96 o
 -11   3   5     9611.16     9380.64    164.19 o
 -10   3   5    13299.35    11621.26    322.20 o
  -9   3   5     6149.03     5871.90    169.27 o
  -8   3   5     3274.05     2876.40     81.80 o
  -7   3   5      926.11      725.82     42.01 o
  -6   3   5    73268.20    69274.34    710.28 o
  -5   3   5     1449.84     1543.46    178.69 o
  -4   3   5     1608.99     1351.38     85.52 o
  -3   3   5    10974.27    10366.15    248.20 o
  -2   3   5    26682.19    23652.56    338.89 o
  -1   3   5     9908.47     8876.27    135.81 o
   0   3   5    86343.28    79611.63   1112.49 o
   1   3   5     1186.35      873.97     38.63 o
   2   3   5    11874.10    11085.71    183.26 o
   3   3   5     1735.73     1720.02     49.11 o
   4   3   5    16949.63    15365.27    328.56 o
   5   3   5     8075.23     6798.36    204.43 o
   6   3   5    10799.44    10610.58    167.00 o
   7   3   5     6114.03     5756.54    117.31 o
   8   3   5    12512.20    13027.51    193.95 o
   9   3   5    11810.41    12546.82    197.96 o
  10   3   5     2670.44     2961.64     89.32 o
  11   3   5    46904.51    48929.42    508.45 o
  12   3   5     3189.56     3114.55     97.59 o
  13   3   5      786.11      895.79     55.00 o
  14   3   5     2812.75     2845.36    101.49 o
  15   3   5     6508.51     6388.80    178.28 o
  16   3   5        4.50      -34.36     34.36 o
  17   3   5       12.34      -36.34     36.34 o
  18   3   5        0.10       -4.46     48.62 o
  19   3   5     5241.80     5106.89    232.93 o
  20   3   5       17.72      -59.53     72.42 o
  21   3   5     7210.97     7060.69    351.00 o
  22   3   5        1.62       60.13     63.62 o
  23   3   5      278.14      306.42     90.33 o
  24   3   5       14.99      479.34    126.41 o
  25   3   5     1231.36      926.09    137.33 o
  26   3   5      170.12       32.26     79.38 o
  27   3   5       18.65       -8.53     92.37 o
 -27   4   5       20.39      -82.71    103.47 o
 -26   4   5        1.43      -37.69     67.15 o
 -25   4   5     3090.02     3003.23    212.97 o
 -24   4   5       43.52       57.02    111.98 o
 -23   4   5       17.18      -50.27     74.97 o
 -22   4   5      103.30      -25.50     56.98 o
 -21   4   5      718.92      674.05     81.16 o
 -20   4   5     5113.16     5527.23    200.15 o
 -19   4   5     5544.62     5317.22    185.53 o
 -18   4   5      130.65       23.12     39.74 o
 -17   4   5     1591.65     1632.13     86.57 o
 -16   4   5      537.09      585.96     48.54 o
 -15   4   5     8686.16     8619.08    171.83 o
 -14   4   5      252.23       82.85     36.07 o
 -13   4   5     4323.03     3839.20    110.18 o
 -12   4   5      250.69      183.49     27.90 o
 -11   4   5    40590.46    40022.18    454.70 o
 -10   4   5    22712.55    21037.19    257.20 o
  -9   4   5    59302.09    56274.52    528.42 o
  -8   4   5      410.38      476.47     38.28 o
  -7   4   5    32341.75    30561.23    390.84 o
  -6   4   5    12274.27    11100.99    192.58 o
  -5   4   5      223.90      242.50     27.81 o
  -4   4   5        3.23      405.92    113.09 o
  -3   4   5     5629.90     4542.30     99.22 o
  -2   4   5        0.30       15.44     11.68 o
  -1   4   5   267276.38   239623.86   2298.25 o
   0   4   5     1545.22     1413.94     52.40 o
   1   4   5   109428.90   107958.05   1833.81 o
   2   4   5      228.05      143.11     16.01 o
   3   4   5     2813.02     2403.38     60.05 o
   4   4   5     4580.77     4330.31     90.22 o
   5   4   5      815.70      856.89     47.24 o
   6   4   5      211.47      339.50     45.21 o
   7   4   5     2961.92     2583.83     84.53 o
   8   4   5      125.45      184.20     27.09 o
   9   4   5   184605.30   195687.72   1682.75 o
  10   4   5      953.90     1204.88     68.12 o
  11   4   5    18213.24    19589.30    306.63 o
  12   4   5      285.72      248.41     34.19 o
  13   4   5     2334.44     2005.92     81.86 o
  14   4   5     7083.62     7144.82    165.34 o
  15   4   5      457.47      496.51     49.98 o
  16   4   5      114.06       67.60     47.30 o
  17   4   5     1418.53     1443.83     93.04 o
  18   4   5       96.98      161.30     64.05 o
  19   4   5    17964.54    19013.77    460.63 o
  20   4   5      248.03      512.94    114.03 o
  21   4   5      570.90      446.37    112.37 o
  22   4   5        9.03      -26.90     78.38 o
  23   4   5     2726.12     3119.19    238.96 o
  24   4   5      513.10      694.06    146.89 o
  25   4   5     3108.12     2969.66    245.60 o
  26   4   5      106.61       -6.07     76.11 o
 -26   5   5       42.33      105.84     67.90 o
 -25   5   5       20.77      383.16    135.35 o
 -24   5   5      180.24      -22.56     90.48 o
 -23   5   5      774.21      528.62     81.32 o
 -22   5   5      488.32      479.42     81.37 o
 -21   5   5     1717.38     1736.63    141.98 o
 -20   5   5      522.72      681.00     77.43 o
 -19   5   5     3023.55     3061.33    153.23 o
 -18   5   5      157.73      101.60     38.12 o
 -17   5   5     6633.40     6884.00    224.03 o
 -16   5   5     1030.00      891.97     68.47 o
 -15   5   5      330.59      331.92     52.67 o
 -14   5   5       64.24       22.86     28.99 o
 -13   5   5     8530.13     8486.19    182.74 o
 -12   5   5     1765.90     1812.39     79.28 o
 -11   5   5    14327.54    14559.22    363.92 o
 -10   5   5    20489.82    20099.32    301.22 o
  -9   5   5     7027.29     6886.15    137.96 o
  -8   5   5      123.33       88.85     37.86 o
  -7   5   5    11332.72    10437.51    176.08 o
  -6   5   5     6433.98     5710.34    174.27 o
  -5   5   5     3401.28     3339.91     87.26 o
  -4   5   5     6288.26     5571.54    135.18 o
  -3   5   5    15156.36    13080.25    202.30 o
  -2   5   5     5328.71     5029.38    111.01 o
  -1   5   5    13103.22    12967.11    226.44 o
   0   5   5      152.36      593.29     35.41 o
   1   5   5      338.32      257.26     22.60 o
   2   5   5     2088.51     1729.51     80.91 o
   3   5   5      445.05      466.62     29.21 o
   4   5   5    24940.97    24909.77    468.59 o
   5   5   5    12870.22    11277.55    296.45 o
   6   5   5     8399.54     8668.27    191.05 o
   7   5   5     1462.66     1147.93     57.26 o
   8   5   5        1.64       25.66     30.35 o
   9   5   5     4939.52     5686.23    130.97 o
  10   5   5     2898.90     2973.62    106.33 o
  11   5   5    20483.95    20883.52    313.88 o
  12   5   5     6086.20     6367.87    167.76 o
  13   5   5    13096.88    14217.76    245.92 o
  14   5   5      131.05      123.10     36.85 o
  15   5   5    13266.11    13778.08    259.85 o
  16   5   5     1080.49      797.99     67.24 o
  17   5   5      190.33      109.89     44.48 o
  18   5   5       76.71      124.39     59.39 o
  19   5   5    10704.43    11162.57    348.04 o
  20   5   5       11.66       86.44     70.54 o
  21   5   5     8591.83     8142.47    361.77 o
  22   5   5      144.02      303.68    125.49 o
  23   5   5     1377.38     1343.67    164.61 o
  24   5   5       30.84      241.63    104.26 o
  25   5   5     2293.63     1873.83    194.83 o
  26   5   5       78.59     -111.01    111.01 o
 -26   6   5     6553.18     6438.20    397.92 o
 -25   6   5     2746.12     4069.66    265.13 o
 -24   6   5     8032.65     8430.50    356.79 o
 -23   6   5       35.08      -90.57     90.57 o
 -22   6   5     2997.40     3028.43    195.44 o
 -21   6   5      250.71      212.45     53.45 o
 -20   6   5     4268.44     4675.49    226.06 o
 -19   6   5      871.00      459.36     57.30 o
 -18   6   5      283.06      271.15     36.53 o
 -17   6   5      201.08      222.45     46.74 o
 -16   6   5    32044.19    33180.98    618.48 o
 -15   6   5    10229.42    10502.35    248.74 o
 -14   6   5    16530.92    16678.61    308.60 o
 -13   6   5     1752.29     1847.03     83.13 o
 -12   6   5     6739.66     6450.92    170.75 o
 -11   6   5      429.72      426.16     37.53 o
 -10   6   5     1909.47     1731.24     73.97 o
  -9   6   5    11470.21    10754.66    236.63 o
  -8   6   5      850.77      698.56     38.17 o
  -7   6   5     5199.23     4773.71    150.54 o
  -6   6   5    55983.29    50375.58    943.95 o
  -5   6   5    10281.97     8934.53    265.53 o
  -4   6   5      678.69      669.77     93.32 o
  -3   6   5     1896.18     1591.71     61.91 o
  -2   6   5     3365.31     3423.92     96.49 o
  -1   6   5    11037.50     8787.74    192.80 o
   0   6   5     1988.37     1605.64     69.90 o
   1   6   5     1748.60     1556.28     73.66 o
   2   6   5      620.14      692.73     40.39 o
   3   6   5     1096.10     1156.37     60.45 o
   4   6   5    12158.17    10832.78    276.15 o
   5   6   5        3.66       47.60     19.58 o
   6   6   5     4709.62     5070.28    132.91 o
   7   6   5     4317.89     4336.49    127.36 o
   8   6   5     7618.14     8039.68    183.71 o
   9   6   5    46747.44    49261.66    524.31 o
  10   6   5    28609.43    30721.36    392.19 o
  11   6   5      117.31      155.98     32.09 o
  12   6   5     2149.05     2068.40     95.64 o
  13   6   5      320.76      203.81     45.26 o
  14   6   5     7407.30     7861.04    219.80 o
  15   6   5      635.21      551.80     51.55 o
  16   6   5     1303.56     1214.46     80.02 o
  17   6   5      968.44      917.85     86.54 o
  18   6   5     3027.93     3296.47    181.98 o
  19   6   5     9728.59     9373.46    317.22 o
  20   6   5     2983.45     2687.35    169.54 o
  21   6   5      445.17      361.31    108.81 o
  22   6   5       38.14      -38.26     85.41 o
  23   6   5      871.54      480.19    143.57 o
  24   6   5     1517.09     1458.31    175.73 o
  25   6   5      692.34      333.78     99.30 o
  26   6   5       67.17      -91.08     91.08 o
 -26   7   5       95.84      377.26    165.43 o
 -25   7   5      867.96     1812.82    209.06 o
 -24   7   5      301.11      388.62    141.49 o
 -23   7   5      889.68      695.16     88.16 o
 -22   7   5     1686.92     1594.01    271.83 o
 -21   7   5      990.29     1207.78    118.67 o
 -20   7   5     1835.90     1699.87    137.62 o
 -19   7   5        0.72      -22.62     55.36 o
 -18   7   5     1116.55     1055.23     89.73 o
 -17   7   5      128.96      211.46     45.84 o
 -16   7   5     4566.15     5083.80    249.02 o
 -15   7   5     3138.58     3916.95    155.78 o
 -14   7   5     1520.11     1621.85     94.25 o
 -13   7   5     9319.34     9431.33    218.56 o
 -12   7   5     2601.43     2457.60     92.96 o
 -11   7   5       10.63       46.49     33.80 o
 -10   7   5    67738.16    67530.27   1535.79 o
  -9   7   5      226.41      212.03     24.35 o
  -8   7   5     4517.15     3854.41    149.36 o
  -7   7   5     2080.29     1991.19    107.80 o
  -6   7   5    39584.65    37738.79    771.19 o
  -5   7   5      641.01      826.41     52.54 o
  -4   7   5    29678.17    26837.79    343.18 o
  -3   7   5     2075.10     1839.74     71.72 o
  -2   7   5    10480.41     9653.82    181.99 o
  -1   7   5    18060.37    18140.87    315.28 o
   0   7   5    47328.74    45785.93    576.13 o
   1   7   5      549.93      809.24     56.77 o
   2   7   5     9773.96     9357.74    340.85 o
   3   7   5     9234.72     8841.02    179.82 o
   4   7   5    18267.47    19871.13    309.12 o
   5   7   5    10970.85    10618.75    432.02 o
   6   7   5     3843.07     3655.75    126.29 o
   7   7   5      185.96      103.52     23.13 o
   8   7   5     1198.56     1258.21     78.87 o
   9   7   5    14580.05    15402.94    311.06 o
  10   7   5     8197.58     8865.58    190.58 o
  11   7   5       25.33       20.39     60.98 o
  12   7   5    10378.30    10728.34    246.58 o
  13   7   5     3612.94     3199.63    131.38 o
  14   7   5      394.04      357.13     50.74 o
  15   7   5    10093.61    10758.24    304.88 o
  16   7   5      296.68      248.20     60.83 o
  17   7   5      296.84      180.59     62.38 o
  18   7   5      300.30      251.70     53.87 o
  19   7   5     4081.29     4184.11    212.68 o
  20   7   5      323.44      245.41     83.00 o
  21   7   5      104.27       24.98     57.85 o
  22   7   5      773.93      728.88     99.09 o
  23   7   5      279.95       42.89    172.32 o
  24   7   5       24.85      -73.92     88.63 o
  25   7   5     2062.42     1935.84    202.92 o
  26   7   5        1.89       66.31     98.02 o
 -26   8   5     2295.62     2406.43    316.31 o
 -25   8   5     1562.74     2010.07    235.77 o
 -24   8   5     4780.22     4878.07    410.20 o
 -23   8   5        4.17      -78.96     78.96 o
 -22   8   5      775.41      855.35    117.84 o
 -21   8   5       71.76       46.38     61.20 o
 -20   8   5      595.62      600.58     75.87 o
 -19   8   5      776.21      558.19     81.06 o
 -18   8   5      536.41      410.32     61.51 o
 -17   8   5       89.67       64.94     42.95 o
 -16   8   5    14760.49    15390.55    403.03 o
 -15   8   5    20711.90    20847.61    438.50 o
 -14   8   5     9512.66     8925.40    223.02 o
 -13   8   5        2.17      -25.72     31.09 o
 -12   8   5     1289.93      955.63     56.44 o
 -11   8   5     9064.67     9056.79    280.83 o
 -10   8   5    16672.62    15501.37    393.11 o
  -9   8   5     1518.58     1343.17     55.97 o
  -8   8   5     4071.91     3708.70    146.45 o
  -7   8   5     9233.20     8183.47    184.97 o
  -6   8   5    23966.66    24469.97    507.33 o
  -5   8   5   194249.11   202376.30   2074.97 o
  -4   8   5     1616.81     1665.43     71.98 o
  -3   8   5        1.11       21.49     14.24 o
  -2   8   5    13263.74    12344.07    236.27 o
  -1   8   5    29250.91    29129.97    445.96 o
   0   8   5    76325.29    76856.13   1051.64 o
   1   8   5    42545.37    42849.34    873.91 o
   2   8   5     3081.75     2961.22     97.80 o
   3   8   5     7772.12     7119.15    164.08 o
   4   8   5    10326.37    10109.00    186.62 o
   5   8   5   163001.86   169789.48   2430.01 o
   6   8   5       47.12       14.22     22.23 o
   7   8   5     1810.48     1853.31    112.67 o
   8   8   5    10462.37    10920.90    251.47 o
   9   8   5     2688.61     3075.05    135.90 o
  10   8   5    41672.41    45533.26    638.01 o
  11   8   5    19156.30    20238.50    351.96 o
  12   8   5       63.64       43.31     37.34 o
  13   8   5     2465.68     2696.61    122.97 o
  14   8   5     5384.14     6046.89    198.25 o
  15   8   5    16732.99    18415.19    368.54 o
  16   8   5       94.82      -75.85     75.85 o
  17   8   5       78.74       -8.32     46.86 o
  18   8   5     6381.98     6664.37    236.73 o
  19   8   5     2202.21     2551.62    173.95 o
  20   8   5     1916.07     2009.61    191.47 o
  21   8   5      422.23      460.92     93.00 o
  22   8   5      229.00      164.19     83.89 o
  23   8   5       52.40      -30.88     83.48 o
  24   8   5     2938.37     2934.20    245.43 o
  25   8   5      250.87      204.44    110.82 o
  26   8   5        2.28       95.03    104.75 o
 -25   9   5     1776.63     1685.01    389.02 o
 -24   9   5       55.02       77.23    110.81 o
 -23   9   5        1.58      -85.54     85.54 o
 -22   9   5      911.43      935.58    117.07 o
 -21   9   5     1376.91     1601.63    133.15 o
 -20   9   5     1021.74     1454.49    145.16 o
 -19   9   5     1217.65     1418.05    129.66 o
 -18   9   5      250.54      159.57     50.75 o
 -17   9   5       18.22      -34.29     49.36 o
 -16   9   5        4.81       74.79     59.29 o
 -15   9   5     9623.72     9331.32    271.10 o
 -14   9   5        3.80       16.03     62.00 o
 -13   9   5     1360.22     1314.58    130.73 o
 -12   9   5     8528.55     8229.95    213.12 o
 -11   9   5     2126.27     2184.98     80.26 o
 -10   9   5       12.71       48.76     23.83 o
  -9   9   5     8279.23     8311.03    168.00 o
  -8   9   5     8902.76     8911.08    274.48 o
  -7   9   5      361.55      245.33     25.16 o
  -6   9   5     2802.14     2329.52    198.28 o
  -5   9   5    17295.76    15928.73    490.99 o
  -4   9   5      846.52     1170.00     61.83 o
  -3   9   5     8738.58     8710.38    184.18 o
  -2   9   5     7017.25     7068.21    164.84 o
  -1   9   5    16051.95    15115.23    349.98 o
   0   9   5     6522.52     6149.40    237.63 o
   1   9   5      274.42      538.46     44.97 o
   2   9   5    20169.59    19420.77    402.58 o
   3   9   5        7.55       -4.92     20.35 o
   4   9   5      193.15      302.11     48.93 o
   5   9   5    16272.40    16705.12    265.20 o
   6   9   5    14540.86    15023.93    288.94 o
   7   9   5     3392.12     3376.70    132.96 o
   8   9   5     6623.86     6345.48    191.40 o
   9   9   5    54186.89    59529.55    759.10 o
  10   9   5     4617.11     4458.21    171.75 o
  11   9   5    19088.48    20546.37    361.34 o
  12   9   5     5107.50     5329.94    196.76 o
  13   9   5     3027.21     2936.75    146.89 o
  14   9   5     1676.48     1804.19    189.30 o
  15   9   5    35097.56    35934.53    722.72 o
  16   9   5      262.60      239.17     61.03 o
  17   9   5     1652.31     1517.92    140.80 o
  18   9   5        3.05      -17.47     85.82 o
  19   9   5    17374.93    18491.74    483.11 o
  20   9   5     1125.82     1173.07    147.41 o
  21   9   5     7936.96     8341.87    384.71 o
  22   9   5      194.02       32.95     70.41 o
  23   9   5      550.60      386.20    204.30 o
  24   9   5       24.49      271.15    113.56 o
  25   9   5     7095.90     7343.35    493.56 o
 -25  10   5        3.94      -29.30    151.07 o
 -24  10   5      194.16      -97.68     97.68 o
 -23  10   5       26.00      -77.46     77.46 o
 -22  10   5     1422.82     1424.01    138.72 o
 -21  10   5      504.74      818.95    109.71 o
 -20  10   5    28275.69    30016.04    646.85 o
 -19  10   5      763.22      998.57    115.36 o
 -18  10   5       35.31      -25.34     60.31 o
 -17  10   5      889.55      762.00    106.51 o
 -16  10   5     2171.23     1992.65    133.26 o
 -15  10   5     2479.18     2445.42    200.73 o
 -14  10   5      499.19      238.83     45.32 o
 -13  10   5      480.52      339.36     46.96 o
 -12  10   5     3673.46     3471.04    131.06 o
 -11  10   5        3.18       18.21     36.99 o
 -10  10   5    98430.84    98141.43   1969.36 o
  -9  10   5      903.08     1187.49     60.28 o
  -8  10   5      232.42      217.15     21.59 o
  -7  10   5      647.78      673.37     42.19 o
  -6  10   5     9344.22     7937.80    302.07 o
  -5  10   5    63251.79    62483.68   1797.85 o
  -4  10   5      380.48      319.66     44.86 o
  -3  10   5      142.15       50.59     19.24 o
  -2  10   5     6077.84     5096.27    412.64 o
  -1  10   5      161.34      208.73     39.16 o
   0  10   5    43229.03    40606.98    694.85 o
   1  10   5     3146.37     2959.17    114.57 o
   2  10   5     3267.21     3185.06    166.80 o
   3  10   5     1244.19     1059.35     65.19 o
   4  10   5    47397.08    47394.45    617.64 o
   5  10   5    88245.44    89101.20   1361.57 o
   6  10   5    17584.57    18295.99    293.90 o
   7  10   5      709.99      661.66     51.71 o
   8  10   5     1610.71     1482.05     87.69 o
   9  10   5     1586.99     1977.28    116.71 o
  10  10   5     5951.05     6041.07    202.31 o
  11  10   5     5502.53     5474.35    197.85 o
  12  10   5      311.91      265.04     43.75 o
  13  10   5     1919.11     1636.86    106.90 o
  14  10   5    18050.94    18476.40    747.25 o
  15  10   5     7287.02     7973.13    319.95 o
  16  10   5      949.66      910.67    173.24 o
  17  10   5      284.93      219.52     93.13 o
  18  10   5     5765.81     6154.74    263.05 o
  19  10   5      485.04      675.49    101.83 o
  20  10   5      455.78      347.28    183.87 o
  21  10   5       74.96       39.10     84.36 o
  22  10   5       18.71      -81.08     81.08 o
  23  10   5      229.85      185.49    109.99 o
  24  10   5     3939.39     3844.00    292.61 o
  25  10   5       72.60      100.32     99.06 o
 -25  11   5       42.52      272.92    130.61 o
 -24  11   5      144.94       26.47    113.74 o
 -23  11   5        8.29     -110.02    110.02 o
 -22  11   5      792.51      619.57     88.34 o
 -21  11   5      150.78      464.99    106.90 o
 -20  11   5      524.67     1090.81    139.56 o
 -19  11   5      224.37      455.64     94.42 o
 -18  11   5        2.33      -70.96     70.96 o
 -17  11   5      574.96      496.27     94.06 o
 -16  11   5     5614.98     5922.66    231.87 o
 -15  11   5        3.93      -11.53     45.77 o
 -14  11   5     4455.35     3972.46    153.74 o
 -13  11   5        1.39      -51.51     51.51 o
 -12  11   5    14098.75    14009.74    327.45 o
 -11  11   5      190.52      146.05     49.17 o
 -10  11   5     8384.38     7612.56    187.53 o
  -9  11   5     4281.75     4575.00    120.32 o
  -8  11   5     4715.84     4968.19    138.42 o
  -7  11   5       20.14       42.76     22.27 o
  -6  11   5    99420.98    93399.16   4024.46 o
  -5  11   5        2.61       30.26     25.33 o
  -4  11   5    27254.43    24797.91    874.94 o
  -3  11   5     2707.58     2091.23    175.22 o
  -2  11   5    21140.56    19444.71    825.14 o
  -1  11   5        3.68       24.69     22.01 o
   0  11   5     6507.68     6169.05    230.69 o
   1  11   5     2668.18     2572.17    110.67 o
   2  11   5     7754.45     7589.34    276.02 o
   3  11   5     7476.70     7294.44    182.19 o
   4  11   5    40852.20    40938.67    585.52 o
   5  11   5      632.10      933.94     67.34 o
   6  11   5    10973.99    11169.31    225.99 o
   7  11   5      562.76      452.03     50.50 o
   8  11   5     5541.76     5824.68    189.07 o
   9  11   5     2393.35     2596.60    112.81 o
  10  11   5      129.94      165.06     41.38 o
  11  11   5     1152.30      944.19    132.58 o
  12  11   5     3700.78     3487.25    145.61 o
  13  11   5     2005.11     1802.71    109.36 o
  14  11   5     1193.86     1293.64    108.77 o
  15  11   5      690.66      765.50    110.30 o
  16  11   5     2394.01     2150.68    168.85 o
  17  11   5        6.33      -79.39     79.39 o
  18  11   5        8.47      -76.05     76.05 o
  19  11   5      359.07      335.97     81.45 o
  20  11   5       64.25       -3.24    113.11 o
  21  11   5      330.65       75.94    105.43 o
  22  11   5       92.80       41.47     68.46 o
  23  11   5      484.74      576.85    120.10 o
  24  11   5       53.94      313.35    108.51 o
  25  11   5       25.63       31.82     77.44 o
 -24  12   5       19.00     -139.45    139.45 o
 -23  12   5        0.08     -262.83    262.83 o
 -22  12   5      258.05      127.22     76.31 o
 -21  12   5        1.08       94.80     92.73 o
 -20  12   5    15631.25    17073.62    507.87 o
 -19  12   5      378.78      394.82     87.01 o
 -18  12   5        9.76      -60.97     60.97 o
 -17  12   5      413.70      354.59     64.14 o
 -16  12   5      100.10        3.80     50.26 o
 -15  12   5      104.22       62.20    108.34 o
 -14  12   5      573.57      353.36     62.18 o
 -13  12   5       42.66      -43.54     43.54 o
 -12  12   5      861.13      732.84     62.29 o
 -11  12   5    11875.51    11956.40    306.30 o
 -10  12   5    31547.63    32121.66    671.20 o
  -9  12   5     8394.86     7752.53    304.90 o
  -8  12   5      358.31      373.22     31.74 o
  -7  12   5     8176.03     7793.93    327.80 o
  -6  12   5    20872.27    20342.98   1091.47 o
  -5  12   5     5021.85     5098.92    330.23 o
  -4  12   5     7726.94     7357.20    273.84 o
  -3  12   5     2128.00     1884.28    110.67 o
  -2  12   5     1111.28      794.15    118.38 o
  -1  12   5    52225.45    53150.82   1327.72 o
   0  12   5     7040.18     7793.31    271.09 o
   1  12   5    24249.38    24382.02    526.78 o
   2  12   5      350.01      323.87     39.30 o
   3  12   5    26592.43    26601.15    738.47 o
   4  12   5    65860.13    68397.23    887.97 o
   5  12   5    17494.79    17269.75    292.80 o
   6  12   5    15367.02    15895.89    283.47 o
   7  12   5     4460.55     4519.19    145.41 o
   8  12   5      409.79      374.16     43.97 o
   9  12   5    14380.18    14615.22    296.91 o
  10  12   5      389.66      475.07     66.28 o
  11  12   5     5973.49     5723.01    286.45 o
  12  12   5      485.47      337.33     41.03 o
  13  12   5     1405.45     1566.66    106.16 o
  14  12   5    26427.82    29130.66   1411.67 o
  15  12   5     1846.72     2466.55    189.72 o
  16  12   5      123.31      170.81     68.59 o
  17  12   5      937.24      925.57    112.27 o
  18  12   5      258.17      102.13    108.64 o
  19  12   5      280.37      381.21    107.67 o
  20  12   5      473.98      685.77    112.13 o
  21  12   5        8.14       -8.92     91.69 o
  22  12   5        7.25      113.60     73.89 o
  23  12   5       33.85       51.99    106.16 o
  24  12   5     2436.37     2599.91    327.72 o
 -24  13   5      762.42      663.45    149.22 o
 -23  13   5      160.98     -125.50    125.50 o
 -22  13   5      858.83      662.27    115.51 o
 -21  13   5     2113.88     2110.39    253.18 o
 -20  13   5      576.59      540.99    115.10 o
 -19  13   5      859.78      737.26    115.08 o
 -18  13   5     1287.20     1011.49    121.33 o
 -17  13   5      549.55      371.73     76.60 o
 -16  13   5       89.54       59.69     70.56 o
 -15  13   5     3342.74     3625.61    189.11 o
 -14  13   5      381.81      253.28     48.24 o
 -13  13   5       97.26       34.09     47.49 o
 -12  13   5     2351.50     2518.23    119.34 o
 -11  13   5    12243.00    12493.15    486.49 o
 -10  13   5     3263.77     3422.30    142.25 o
  -9  13   5     3058.30     2865.64    128.46 o
  -8  13   5     5994.06     5721.65    275.14 o
  -7  13   5      471.29      434.19     41.07 o
  -6  13   5      508.40      409.28     54.23 o
  -5  13   5     3204.10     2418.79    165.53 o
  -4  13   5     3339.47     2993.23    137.80 o
  -3  13   5        9.49       63.79     54.17 o
  -2  13   5     3032.12     2640.64    130.07 o
  -1  13   5     6494.61     5814.88    352.22 o
   0  13   5     5364.27     4975.60    399.10 o
   1  13   5     1307.07     1132.73     78.56 o
   2  13   5        7.23       39.21     22.66 o
   3  13   5     5217.18     5161.64    160.28 o
   4  13   5      975.23     1006.08     68.63 o
   5  13   5      196.57      285.13     39.67 o
   6  13   5    17215.69    18139.74    313.42 o
   7  13   5      265.32      207.54     47.90 o
   8  13   5      129.38      143.01     30.05 o
   9  13   5    13662.76    13993.25    437.96 o
  10  13   5     6096.96     6194.80    189.27 o
  11  13   5    13798.62    14616.63    351.54 o
  12  13   5     1026.78      886.99     83.60 o
  13  13   5     7327.80     7792.03    239.36 o
  14  13   5      745.80     1020.10    133.67 o
  15  13   5    12447.62    12974.75    431.88 o
  16  13   5     5650.94     6033.13    318.02 o
  17  13   5        0.89       13.97     89.24 o
  18  13   5      227.79      234.75    122.30 o
  19  13   5     8911.94     9218.32    556.45 o
  20  13   5      866.33     1416.79    159.05 o
  21  13   5     5808.63     5886.91    486.56 o
  22  13   5       64.59       -5.92     70.25 o
  23  13   5     2516.23     3008.91    258.93 o
  24  13   5      712.55      850.68    161.40 o
 -23  14   5        0.95     -109.22    109.22 o
 -22  14   5     2315.81     1931.32    246.06 o
 -21  14   5     1823.31     1699.75    438.56 o
 -20  14   5       15.93      -14.12     71.82 o
 -19  14   5      426.89      356.10     82.77 o
 -18  14   5      158.67       -6.62     71.43 o
 -17  14   5       48.27      -12.26     63.93 o
 -16  14   5    16939.54    17728.44    661.53 o
 -15  14   5      128.11      435.83     97.70 o
 -14  14   5    22317.35    22501.85    481.60 o
 -13  14   5      107.75      -24.51     59.07 o
 -12  14   5     1614.92     1609.58    124.27 o
 -11  14   5      546.13      521.09     58.91 o
 -10  14   5     1140.09     1170.04    119.44 o
  -9  14   5      658.30      537.49     62.90 o
  -8  14   5     4788.55     5036.22    219.77 o
  -7  14   5     2810.77     2955.44    165.39 o
  -6  14   5    44138.50    46045.80    816.00 o
  -5  14   5    13414.56    13628.08    437.32 o
  -4  14   5    20442.01    21728.94    555.85 o
  -3  14   5     1380.87     1538.42    103.65 o
  -2  14   5       33.68       40.28     34.11 o
  -1  14   5     1796.54     1732.88    130.44 o
   0  14   5     8815.05     7936.25    669.05 o
   1  14   5     6472.93     5833.92    518.53 o
   2  14   5     8437.80     8007.90    276.98 o
   3  14   5    10070.14     9938.54    236.55 o
   4  14   5    22603.21    21472.27    343.07 o
   5  14   5    17426.15    17897.79    312.97 o
   6  14   5      183.70      218.55     38.31 o
   7  14   5     1553.17     1527.13     88.34 o
   8  14   5     1762.70     1700.52     95.69 o
   9  14   5     8765.60     9334.17    234.87 o
  10  14   5    11228.48    11824.66    298.07 o
  11  14   5     1791.52     1742.64    117.48 o
  12  14   5     3165.02     2944.86    206.41 o
  13  14   5     2999.70     3193.32    153.40 o
  14  14   5    15370.73    16441.02    496.84 o
  15  14   5     2139.45     2000.44    168.16 o
  16  14   5     2305.62     2419.68    192.27 o
  17  14   5      372.80      290.90     70.58 o
  18  14   5      569.00       36.75     90.96 o
  19  14   5       45.23      251.24    104.60 o
  20  14   5     3914.09     3515.79    258.16 o
  21  14   5        1.89      -65.11     80.34 o
  22  14   5       44.85      101.66    117.68 o
  23  14   5       21.97       58.10     82.37 o
 -23  15   5      283.21      108.55     68.05 o
 -22  15   5     1178.03      948.26    173.55 o
 -21  15   5      128.53      -48.54    162.44 o
 -20  15   5      907.66      888.33    210.53 o
 -19  15   5        3.24      -98.76     98.76 o
 -18  15   5     1809.67     1762.36    250.53 o
 -17  15   5      231.52      156.74     88.55 o
 -16  15   5     1902.14     2252.31    190.44 o
 -15  15   5      835.52     1376.50    195.37 o
 -14  15   5     1082.06     1057.85    129.89 o
 -13  15   5      148.29      -75.15     75.15 o
 -12  15   5      583.37      507.27     73.11 o
 -11  15   5     3910.61     4135.78    246.84 o
 -10  15   5    15051.58    16051.52    389.48 o
  -9  15   5      440.35      301.93     50.69 o
  -8  15   5     1741.21     1714.27    128.83 o
  -7  15   5      716.18      490.56     68.58 o
  -6  15   5    13418.54    14108.94    381.22 o
  -5  15   5     5754.31     5761.15    288.78 o
  -4  15   5     9300.84     8700.76    390.27 o
  -3  15   5       70.82      152.77     59.03 o
  -2  15   5       15.98       19.49     61.70 o
  -1  15   5    12837.23    12443.42    550.68 o
   0  15   5    13024.99    13254.32    408.68 o
   1  15   5      475.90      462.80     96.24 o
   2  15   5     2134.51     1642.67     91.25 o
   3  15   5      671.73      589.28     56.75 o
   4  15   5     4509.72     4310.71    149.26 o
   5  15   5     6399.39     6048.72    176.87 o
   6  15   5    18878.53    18447.06    359.49 o
   7  15   5      411.43      328.87     42.78 o
   8  15   5      498.99      331.49     41.22 o
   9  15   5     1496.92     1614.66    100.70 o
  10  15   5     1590.48     1657.46     99.39 o
  11  15   5      657.27      546.91     66.73 o
  12  15   5     3004.99     2815.47    164.09 o
  13  15   5      370.41       74.85     84.19 o
  14  15   5        0.24      -99.39     99.39 o
  15  15   5     1378.44     1368.65    193.00 o
  16  15   5     1347.67     1261.82    136.59 o
  17  15   5        0.21      -89.94     89.94 o
  18  15   5      167.04       57.21     70.90 o
  19  15   5       65.57      162.30     76.58 o
  20  15   5        7.11       22.25     58.90 o
  21  15   5       56.25      -74.84     74.84 o
  22  15   5      139.95       20.55     78.40 o
  23  15   5      328.64      245.04    107.95 o
 -22  16   5     1027.19      893.31    174.42 o
 -21  16   5     2496.94     2695.09    312.55 o
 -20  16   5        0.42       -1.50     98.86 o
 -19  16   5      359.66      244.30     97.70 o
 -18  16   5      150.49     -117.05    117.05 o
 -17  16   5       33.92     -100.81    114.34 o
 -16  16   5    10441.25    11379.79    752.74 o
 -15  16   5     1437.75     2046.23    391.21 o
 -14  16   5     8693.00     9033.76    479.12 o
 -13  16   5      834.07      805.92     97.60 o
 -12  16   5      996.61     1147.38    124.61 o
 -11  16   5    17589.90    18850.02    490.53 o
 -10  16   5     3514.00     3766.93    182.39 o
  -9  16   5     1345.30     1390.09    155.96 o
  -8  16   5      673.79      514.02    144.24 o
  -7  16   5       41.10       23.78     69.28 o
  -6  16   5    12334.02    13015.19    680.17 o
  -5  16   5     4768.76     4746.63    266.03 o
  -4  16   5     1548.40     1415.69    106.90 o
  -3  16   5     2361.79     2298.93    136.44 o
  -2  16   5      470.06      494.97     71.52 o
  -1  16   5    27800.80    28630.95    923.04 o
   0  16   5    17901.10    18531.10    525.40 o
   1  16   5     5481.02     5322.97    262.98 o
   2  16   5     3298.90     3261.11    149.22 o
   3  16   5      705.15      483.99     47.71 o
   4  16   5     1078.35      986.74     88.07 o
   5  16   5     3936.68     3827.35    142.83 o
   6  16   5     3560.53     3407.55    136.97 o
   7  16   5     2822.88     2650.62    122.25 o
   8  16   5     2742.98     2643.76    125.81 o
   9  16   5     5175.14     5439.03    280.18 o
  10  16   5    17570.31    18864.81    424.18 o
  11  16   5     2675.05     2733.01    157.00 o
  12  16   5     1262.71     1128.31    141.95 o
  13  16   5      307.53      209.28     74.77 o
  14  16   5     2392.86     2557.86    165.94 o
  15  16   5      412.97      270.45     89.00 o
  16  16   5      951.91      837.46    113.79 o
  17  16   5       66.24      -94.61     94.61 o
  18  16   5     1983.75     1887.94    180.30 o
  19  16   5       61.70      211.36    100.29 o
  20  16   5     2460.64     2128.96    202.12 o
  21  16   5        0.84      -49.86     89.87 o
  22  16   5      482.75      290.52     76.19 o
 -22  17   5      520.16      281.46    105.79 o
 -21  17   5      392.50      454.03    145.12 o
 -20  17   5     1167.38     1397.50    221.97 o
 -19  17   5     1744.91     1718.49    229.77 o
 -18  17   5      913.39      778.65    137.84 o
 -17  17   5     1203.69     1111.40    175.96 o
 -16  17   5      482.55      569.42    128.59 o
 -15  17   5     1472.98     1812.56    207.78 o
 -14  17   5      327.72      245.01    247.07 o
 -13  17   5       23.59     -115.61    115.61 o
 -12  17   5        0.43     -108.78    108.78 o
 -11  17   5      597.62      842.58    153.26 o
 -10  17   5     3338.33     3881.77    194.00 o
  -9  17   5     2912.23     3073.43    191.11 o
  -8  17   5     1824.92     1624.74    246.62 o
  -7  17   5      863.09      712.54     86.32 o
  -6  17   5      729.81      799.72    171.11 o
  -5  17   5       48.69       55.20     50.49 o
  -4  17   5     1594.64     1461.34    149.62 o
  -3  17   5      287.17      168.82     44.59 o
  -2  17   5      164.89      122.09     44.90 o
  -1  17   5     2714.57     3057.96    273.08 o
   0  17   5     2501.25     2779.04    307.64 o
   1  17   5       28.59      -38.04     52.23 o
   2  17   5     7357.25     7111.09    259.06 o
   3  17   5        0.60      -36.87     36.87 o
   4  17   5      155.51       84.62     36.07 o
   5  17   5     8070.42     8078.02    218.86 o
   6  17   5      274.17      258.34     41.29 o
   7  17   5     1089.16     1013.33     75.31 o
   8  17   5        5.46       -6.96     39.14 o
   9  17   5     8626.30     9363.11    290.97 o
  10  17   5     1038.26     1417.27    143.64 o
  11  17   5     7769.45     8235.65    286.36 o
  12  17   5     1819.55     1691.72    127.62 o
  13  17   5      825.79      672.46     97.58 o
  14  17   5     2156.96     2185.57    178.00 o
  15  17   5    11428.48    12358.16    390.15 o
  16  17   5        0.57      -72.25     72.25 o
  17  17   5       87.48      -51.71     74.31 o
  18  17   5      110.38       82.98     87.84 o
  19  17   5     6503.13     6487.50    356.06 o
  20  17   5     1893.81     1848.03    198.22 o
  21  17   5     3307.11     3064.92    272.95 o
  22  17   5      184.35       68.08     85.47 o
 -21  18   5       55.39      -35.87    102.05 o
 -20  18   5     6429.86     6632.93    948.93 o
 -19  18   5      540.44      536.33    145.08 o
 -18  18   5        0.51     -150.84    150.84 o
 -17  18   5     1052.62      849.09    160.33 o
 -16  18   5      515.90      750.69    151.37 o
 -15  18   5     1788.69     1716.91    230.88 o
 -14  18   5      301.97      229.69    125.29 o
 -13  18   5       24.04     -131.79    131.79 o
 -12  18   5        3.51     -100.66    100.66 o
 -11  18   5     7768.25     8880.36    357.31 o
 -10  18   5    21700.13    23879.64    599.97 o
  -9  18   5     3087.98     3224.87    206.26 o
  -8  18   5        0.47      -84.58     84.58 o
  -7  18   5      238.12      123.46     54.77 o
  -6  18   5       28.80      137.03     69.50 o
  -5  18   5      222.90      214.96     55.07 o
  -4  18   5      461.52      313.49     65.07 o
  -3  18   5      249.90      111.55     34.43 o
  -2  18   5      735.25      668.60     88.95 o
  -1  18   5    41440.41    44415.50    967.71 o
   0  18   5    21935.69    22797.99   2090.60 o
   1  18   5    12283.71    12921.83    666.61 o
   2  18   5      836.07      848.91    109.65 o
   3  18   5       14.14      -39.28     42.09 o
   4  18   5     2179.50     2527.34    140.59 o
   5  18   5     3003.38     2987.73    135.56 o
   6  18   5        3.03      -37.75     38.51 o
   7  18   5        7.16      -53.13     53.13 o
   8  18   5      779.18      780.54     76.66 o
   9  18   5    25218.82    26371.93    769.20 o
  10  18   5     6861.68     7547.10    273.95 o
  11  18   5     4603.68     4691.10    216.75 o
  12  18   5      369.37      388.63     74.01 o
  13  18   5      228.53      345.12     87.73 o
  14  18   5     2042.89     2011.53    156.90 o
  15  18   5       22.45      130.75     65.46 o
  16  18   5       23.71      -24.75     55.53 o
  17  18   5       54.58      -91.76     91.76 o
  18  18   5     2086.38     1812.02    189.11 o
  19  18   5     2093.90     2049.02    206.97 o
  20  18   5      262.35      320.29     99.85 o
  21  18   5        2.14       88.06     67.00 o
 -20  19   5      361.57      457.64    158.20 o
 -19  19   5     2213.87     2453.22    331.70 o
 -18  19   5       84.24     -143.15    143.15 o
 -17  19   5      191.37      113.10     98.41 o
 -16  19   5     1684.65     2207.19    246.87 o
 -15  19   5       42.14      129.60    127.19 o
 -14  19   5      173.38      -71.88    139.70 o
 -13  19   5      889.31      513.06    220.88 o
 -12  19   5     1447.18     1286.81    130.44 o
 -11  19   5     1264.92     1208.44    137.58 o
 -10  19   5     1849.29     1988.52    174.39 o
  -9  19   5     4695.08     5210.65    330.10 o
  -8  19   5      848.98      644.88    115.30 o
  -7  19   5     3290.08     3236.87    201.06 o
  -6  19   5    12769.13    13921.11    458.68 o
  -5  19   5      991.25     1156.00    130.39 o
  -4  19   5     3013.34     3177.62    234.27 o
  -3  19   5      239.70      130.60    219.89 o
  -2  19   5     1797.35     1761.12    158.10 o
  -1  19   5     1103.77     1335.21    132.90 o
   0  19   5     1404.40     1803.16    174.21 o
   1  19   5     1136.25     1169.62    147.67 o
   2  19   5     5753.81     5763.22    250.20 o
   3  19   5     3415.54     3656.63    176.25 o
   4  19   5     9091.28     9662.13    295.14 o
   5  19   5        1.56       66.12     59.65 o
   6  19   5     1001.34      922.84     86.79 o
   7  19   5      170.60      -49.63     49.63 o
   8  19   5      418.38      335.85     63.12 o
   9  19   5      202.85      436.16     78.56 o
  10  19   5     1208.14     1186.41    111.74 o
  11  19   5     1546.06     1343.67    116.31 o
  12  19   5      369.26      154.70    110.90 o
  13  19   5      959.94      861.34    114.40 o
  14  19   5      711.10      794.08    102.24 o
  15  19   5      442.97      414.18     83.20 o
  16  19   5      214.08     -107.78    114.60 o
  17  19   5       67.80      -75.58     86.34 o
  18  19   5        0.66     -108.80    108.80 o
  19  19   5      355.28      231.00     76.56 o
  20  19   5      193.31       31.89     90.51 o
 -19  20   5       62.55      260.85    191.10 o
 -18  20   5       14.84     -111.86    111.86 o
 -17  20   5     1583.42     1407.57    203.62 o
 -16  20   5      829.65     1304.73    214.50 o
 -15  20   5     6434.37     7379.17    942.48 o
 -14  20   5        5.06       37.31    106.70 o
 -13  20   5       67.68      -80.99     95.14 o
 -12  20   5      298.81      117.08     61.67 o
 -11  20   5        4.34      -31.24     56.68 o
 -10  20   5    13011.03    12771.56    547.88 o
  -9  20   5      207.18      280.96     72.62 o
  -8  20   5       76.54      -90.96     90.96 o
  -7  20   5     7827.84     8561.07    528.48 o
  -6  20   5     2536.55     3127.28    214.99 o
  -5  20   5    12421.95    14456.24    448.83 o
  -4  20   5     1508.87     1567.31    159.34 o
  -3  20   5      292.62      216.75     82.51 o
  -2  20   5      528.33      405.90     87.36 o
  -1  20   5      202.04      182.20     62.40 o
   0  20   5     2968.27     3059.94    451.47 o
   1  20   5        4.15      -57.46     57.46 o
   2  20   5     1270.64     1213.95    116.99 o
   3  20   5     8509.90     8685.16    286.54 o
   4  20   5    13598.43    13796.98    467.20 o
   5  20   5    10896.03    12049.21    360.64 o
   6  20   5     2862.78     2882.97    165.26 o
   7  20   5       64.22      -13.30     87.39 o
   8  20   5      587.07      328.86     75.66 o
   9  20   5     2440.76     2415.10    184.63 o
  10  20   5      176.88      174.04     48.10 o
  11  20   5       14.55     -138.34    138.34 o
  12  20   5      408.12      236.36     71.18 o
  13  20   5     1194.18     1409.21    156.95 o
  14  20   5     6400.27     6349.09    284.87 o
  15  20   5     1821.65     1843.39    157.72 o
  16  20   5      398.54      402.78     97.06 o
  17  20   5      385.20       89.47    124.76 o
  18  20   5      280.22       76.21     77.49 o
  19  20   5     1533.26     1140.00    158.84 o
 -18  21   5      640.29      423.24    103.99 o
 -17  21   5        0.09     -102.42    105.25 o
 -16  21   5     1737.35     2419.66    445.21 o
 -15  21   5     1495.59     2091.06    254.35 o
 -14  21   5      121.03      183.22    100.80 o
 -13  21   5      596.36      422.55     88.88 o
 -12  21   5     1108.01      851.85    114.57 o
 -11  21   5     1630.77     1796.72    172.37 o
 -10  21   5      293.47      203.70     80.54 o
  -9  21   5        7.59      -77.51     77.51 o
  -8  21   5      502.47      336.68    114.10 o
  -7  21   5      415.06      246.46     71.02 o
  -6  21   5     4326.25     4603.30    259.22 o
  -5  21   5     1689.93     2026.84    173.59 o
  -4  21   5       76.44        5.79     72.31 o
  -3  21   5      429.14      319.76     60.62 o
  -2  21   5      903.75      680.34    133.00 o
  -1  21   5      233.07      119.61     39.14 o
   0  21   5      184.07      115.19     67.06 o
   1  21   5      230.90      168.21     54.39 o
   2  21   5      140.05       77.37     55.16 o
   3  21   5     5128.12     5394.41    234.62 o
   4  21   5     2736.60     3301.89    189.00 o
   5  21   5      882.53     1179.13    120.59 o
   6  21   5     2391.36     2206.90    148.12 o
   7  21   5      698.33      587.05     85.05 o
   8  21   5        2.79      -60.65     60.65 o
   9  21   5     3614.70     3594.80    261.35 o
  10  21   5      725.99      668.32    108.23 o
  11  21   5     1160.27     1140.20    171.18 o
  12  21   5      366.40      228.80     85.22 o
  13  21   5     3436.73     3546.97    251.47 o
  14  21   5      319.28      533.99    113.72 o
  15  21   5     5200.59     5264.86    272.80 o
  16  21   5     1960.97     1219.65    193.63 o
  17  21   5      580.51      231.48    123.09 o
  18  21   5      236.70      244.32     89.87 o
 -17  22   5       70.23      -17.51     90.43 o
 -16  22   5     1087.75     1115.14    195.23 o
 -15  22   5     2244.36     2701.28    293.67 o
 -14  22   5     2698.74     2658.65    292.99 o
 -13  22   5       91.89       34.94     90.76 o
 -12  22   5      683.94      587.25     96.72 o
 -11  22   5      687.21      725.62    145.08 o
 -10  22   5      299.94      105.79     77.76 o
  -9  22   5        1.22      -74.74     74.74 o
  -8  22   5     2294.07     2479.96    196.57 o
  -7  22   5      872.41      731.65    103.71 o
  -6  22   5     4082.06     4282.91    321.65 o
  -5  22   5    14379.39    16247.81    509.91 o
  -4  22   5     4120.81     4458.08    260.81 o
  -3  22   5      828.19      652.79     92.81 o
  -2  22   5      758.49      505.68    108.82 o
  -1  22   5      213.90      100.68    185.52 o
   0  22   5      181.22      274.83     58.47 o
   1  22   5     3738.75     3521.89    214.10 o
   2  22   5      795.76      819.63     91.77 o
   3  22   5     4510.48     4720.41    224.39 o
   4  22   5     5962.13     6407.43    268.08 o
   5  22   5    19048.68    18698.05    533.65 o
   6  22   5      181.47      346.59     98.50 o
   7  22   5      769.09      708.72    107.73 o
   8  22   5      272.37      139.31     66.66 o
   9  22   5       78.14      171.25     66.38 o
  10  22   5      664.37      708.45    137.23 o
  11  22   5     1854.85     1775.07    217.37 o
  12  22   5       55.83     -126.25    126.25 o
  13  22   5     2068.88     1814.64    357.62 o
  14  22   5     2670.44     2462.82    218.30 o
  15  22   5     3133.20     3240.83    252.94 o
  16  22   5      464.05      537.44    144.59 o
  17  22   5      173.10      175.24     80.75 o
 -16  23   5      156.93     -109.03    109.03 o
 -15  23   5     2128.17     2663.73    292.99 o
 -14  23   5      474.46      429.32    119.16 o
 -13  23   5       74.16      -97.81     97.81 o
 -12  23   5      227.00      103.98     94.09 o
 -11  23   5     2007.01     2548.10    222.93 o
 -10  23   5     2785.54     2782.14    226.84 o
  -9  23   5     1133.07     1019.18    132.49 o
  -8  23   5      711.78      589.54    131.58 o
  -7  23   5       45.63      -74.83     74.83 o
  -6  23   5     4547.83     5354.53    298.17 o
  -5  23   5     5786.24     6106.64    396.90 o
  -4  23   5     4549.55     4959.68    280.13 o
  -3  23   5      627.36      451.34    110.23 o
  -2  23   5      834.54      766.34    104.89 o
  -1  23   5     1130.28     1406.32    188.75 o
   0  23   5     7479.31     8071.98    353.89 o
   1  23   5      534.90      474.20     76.89 o
   2  23   5      237.78      118.99     44.59 o
   3  23   5       32.90      -13.68     44.93 o
   4  23   5     1306.69     1534.76    139.72 o
   5  23   5     2631.85     3243.11    233.73 o
   6  23   5     7358.96     7725.81    358.08 o
   7  23   5      454.74      312.21     72.23 o
   8  23   5     1007.66      833.58    116.75 o
   9  23   5       11.74       65.52     59.48 o
  10  23   5     1833.27     2040.39    240.93 o
  11  23   5        0.44      -59.55     85.66 o
  12  23   5      120.14       -2.91    155.60 o
  13  23   5      239.50      116.96    166.44 o
  14  23   5        6.53       45.68     88.06 o
  15  23   5        5.17       89.46     70.73 o
  16  23   5      809.00      606.29    179.75 o
 -15  24   5       57.91       17.04     74.82 o
 -14  24   5     1920.63     2127.48    273.28 o
 -13  24   5      130.90      -62.61     95.94 o
 -12  24   5      787.56      648.64    147.05 o
 -11  24   5     8390.40     9041.53    551.03 o
 -10  24   5      392.95      503.56    122.29 o
  -9  24   5     2085.91     2208.89    203.97 o
  -8  24   5      529.13      622.68    106.59 o
  -7  24   5     1051.72     1034.85    136.80 o
  -6  24   5       60.15      -23.76     69.53 o
  -5  24   5      463.11      416.77     86.22 o
  -4  24   5      174.73      192.38     61.71 o
  -3  24   5      730.73      542.94     88.23 o
  -2  24   5      277.47      276.23     85.66 o
  -1  24   5     9961.70    10378.49    419.25 o
   0  24   5      661.21      809.99    127.62 o
   1  24   5      649.39      645.70     97.01 o
   2  24   5      917.24      853.11     98.49 o
   3  24   5        0.32      -42.27     53.41 o
   4  24   5      510.42      550.81    107.26 o
   5  24   5      244.91      198.62     67.34 o
   6  24   5      863.33      860.63    122.79 o
   7  24   5        1.76      -61.17     94.49 o
   8  24   5       22.77       71.77     57.86 o
   9  24   5     2969.73     3159.46    309.84 o
  10  24   5     1597.83     1883.08    243.27 o
  11  24   5       16.32     -101.89    101.89 o
  12  24   5      921.98      732.56    139.11 o
  13  24   5     1259.65     1060.12    181.74 o
  14  24   5      105.80      180.94    131.07 o
  15  24   5      402.37      179.48    120.76 o
 -13  25   5       81.40     -107.25    116.07 o
 -12  25   5      452.77      329.62    166.25 o
 -11  25   5       42.95      310.40    121.60 o
 -10  25   5      929.48      934.97    154.75 o
  -9  25   5       79.53       93.48     70.90 o
  -8  25   5      375.78      226.04     86.44 o
  -7  25   5      767.71      742.05    117.24 o
  -6  25   5      433.09      142.60     56.85 o
  -5  25   5      102.80        2.30     84.31 o
  -4  25   5      534.60      265.04     73.73 o
  -3  25   5      889.70      636.52    118.87 o
  -2  25   5     1493.54     1463.48    341.25 o
  -1  25   5      865.12     1257.16    163.96 o
   0  25   5      488.71      491.78    103.62 o
   1  25   5      401.84      380.22    148.52 o
   2  25   5      611.27      551.57     78.74 o
   3  25   5      262.90       83.81     57.13 o
   4  25   5        0.18      -15.12     54.23 o
   5  25   5     1732.78     1487.40    160.12 o
   6  25   5       85.97      -34.47     67.65 o
   7  25   5      995.37      800.49    118.82 o
   8  25   5      652.78      652.31    111.44 o
   9  25   5     2948.20     3708.43    342.16 o
  10  25   5      759.77      994.03    194.14 o
  11  25   5     1347.25     1202.72    197.49 o
  12  25   5      177.92       96.34    141.42 o
  13  25   5      574.38      553.18    107.91 o
 -12  26   5      508.25      281.37     89.92 o
 -11  26   5     3941.52     4374.19    308.08 o
 -10  26   5     1120.29     1433.62    191.15 o
  -9  26   5     2275.93     2410.21    232.85 o
  -8  26   5        0.57      -98.72     98.72 o
  -7  26   5      141.52      -92.63     92.63 o
  -6  26   5     1600.72     1342.01    200.16 o
  -5  26   5      150.90       32.36     77.38 o
  -4  26   5     1826.02     1520.24    211.94 o
  -3  26   5       12.13      -42.05     85.38 o
  -2  26   5      298.66      433.79    109.02 o
  -1  26   5    16096.62    16983.14    577.51 o
   0  26   5     1575.93     2444.08    214.82 o
   1  26   5     5180.03     5627.25    285.85 o
   2  26   5      618.44      585.65    105.39 o
   3  26   5       18.54      -47.99     94.72 o
   4  26   5     1854.92     1635.66    178.09 o
   5  26   5       42.37      -78.97     78.97 o
   6  26   5     1521.49     1281.56    159.21 o
   7  26   5      222.12      275.19    102.42 o
   8  26   5        0.69      180.04    106.61 o
   9  26   5     9992.67    10435.46    588.44 o
  10  26   5      412.49      584.97    175.69 o
  11  26   5     1270.97     1111.53    194.09 o
  -9  27   5     1426.04     1160.60    197.09 o
  -8  27   5      114.45       -6.76    103.33 o
  -7  27   5      968.78      878.21    167.67 o
  -6  27   5     1109.58     1543.27    225.17 o
  -5  27   5      315.46      145.46    124.92 o
  -4  27   5       73.35        7.74     81.45 o
  -3  27   5      585.18      543.35    111.77 o
  -2  27   5      161.29      134.24     62.73 o
  -1  27   5     1063.82     1131.54    157.98 o
   0  27   5     1555.00     1806.57    220.40 o
   1  27   5      204.11      433.37     95.65 o
   2  27   5      735.91      604.18    116.28 o
   3  27   5       29.25      -75.46     75.46 o
   4  27   5     1089.91      864.46    133.70 o
   5  27   5        7.52      -24.82     74.12 o
   6  27   5      529.36      359.30     80.35 o
   7  27   5      592.60      566.14    106.10 o
   8  27   5       74.54       59.76     81.11 o
   9  27   5       15.64       37.02     83.90 o
  -7  28   5     1117.92     1088.20    196.94 o
  -6  28   5      670.44      805.37    175.72 o
  -5  28   5     2311.19     2311.41    279.71 o
  -4  28   5      361.59      281.51     73.89 o
  -3  28   5      216.45       70.56     66.10 o
  -2  28   5     1029.60      906.49    138.99 o
  -1  28   5     1289.72     1441.26    156.36 o
   0  28   5        0.06        7.60     69.98 o
   1  28   5      437.58      354.71    105.52 o
   2  28   5      211.86       11.47     87.74 o
   3  28   5      263.20      129.44     95.84 o
   4  28   5        0.68       60.48     64.04 o
   5  28   5      883.78      662.04    211.84 o
   6  28   5       14.79      -66.74     66.74 o
 -26   0   6      417.40      179.63     98.72 o
 -24   0   6        1.10       72.68     71.76 o
 -22   0   6      886.59      914.86    121.67 o
 -20   0   6     4512.85     3916.62    224.06 o
 -18   0   6      124.48      177.67     70.20 o
 -16   0   6      765.59      634.18     71.34 o
 -14   0   6      627.75      506.33     56.56 o
 -12   0   6     4060.70     3924.45    122.94 o
 -10   0   6    33945.36    31382.84    508.96 o
  -8   0   6      924.78      854.84     63.15 o
  -6   0   6    40734.84    38150.09    494.21 o
  -4   0   6      621.10      630.59     52.15 o
  -2   0   6    18568.52    17533.41    854.40 o
   0   0   6     5739.01     5043.20    320.20 o
   2   0   6     1818.98     2029.58     92.34 o
   4   0   6   264606.34   268629.22   6743.09 o
   6   0   6   164985.83   176055.56   1647.40 o
   8   0   6      180.08      200.16     40.28 o
  10   0   6    13483.60    12896.08    276.30 o
  12   0   6     2159.93     2079.26    130.46 o
  14   0   6   114309.54   126861.98   1954.81 o
  16   0   6    40750.02    45745.46    999.37 o
  18   0   6       49.80       18.56     59.42 o
  20   0   6    11503.80    11456.90    509.44 o
  22   0   6       39.08      -96.15     96.15 o
  24   0   6    13398.68    12931.26    614.06 o
  26   0   6     1678.22     1934.61    268.72 o
 -27   1   6     1096.24     1043.44    183.46 o
 -26   1   6       39.20       73.04     84.12 o
 -25   1   6     3625.07     3822.78    215.90 o
 -24   1   6     1992.04     1655.77    124.77 o
 -23   1   6        0.18      -35.31     63.74 o
 -22   1   6     1952.54     1813.54    122.32 o
 -21   1   6     8740.78     8274.38    248.12 o
 -20   1   6     9506.18     9414.37    252.88 o
 -19   1   6     2499.49     2102.77    112.76 o
 -18   1   6     1856.29     1603.14     85.36 o
 -17   1   6     4280.19     3979.16    122.20 o
 -16   1   6    11114.53    10626.20    199.19 o
 -15   1   6     6191.34     6338.47    147.46 o
 -14   1   6    14000.15    12916.87    193.65 o
 -13   1   6      236.51      229.39     25.93 o
 -12   1   6     6212.12     5714.62    137.94 o
 -11   1   6     5447.58     4948.51     94.49 o
 -10   1   6     9822.81     9354.15    178.77 o
  -9   1   6      965.49      967.19     42.62 o
  -8   1   6    29187.63    27025.29    526.06 o
  -7   1   6      494.87      556.74     30.11 o
  -6   1   6   312819.84   300283.31   6081.72 o
  -5   1   6    13451.12    12712.83    220.77 o
  -4   1   6     8895.35     7980.48    111.37 o
  -3   1   6      476.67      675.27     32.85 o
  -2   1   6    16510.12    15700.03    217.14 o
  -1   1   6      826.72     1020.91     47.24 o
   0   1   6      904.34     1197.14     51.99 o
   1   1   6    19528.97    17864.92    210.60 o
   2   1   6    75901.72    73226.85    857.16 o
   3   1   6     1376.71     1278.49     34.85 o
   4   1   6   232632.72   231827.14   1922.64 o
   5   1   6    90739.82    94926.66    719.32 o
   6   1   6    22676.13    24552.69    231.21 o
   7   1   6     2078.62     2715.08     73.86 o
   8   1   6     5692.66     6010.49    118.00 o
   9   1   6     9427.50     9999.82    173.16 o
  10   1   6      102.39      149.83     39.70 o
  11   1   6     7382.93     7799.44    163.95 o
  12   1   6    22327.75    22966.13    313.14 o
  13   1   6     3569.98     3984.20    136.53 o
  14   1   6    17926.77    19038.88    400.40 o
  15   1   6     5387.07     5857.95    180.09 o
  16   1   6     3684.19     3683.66    146.92 o
  17   1   6      265.21      217.56     45.48 o
  18   1   6     2580.89     2582.06    129.37 o
  19   1   6      597.92      478.93     69.11 o
  20   1   6     2371.20     2272.74    186.75 o
  21   1   6      293.34      280.95     75.39 o
  22   1   6       44.24      -66.57     69.06 o
  23   1   6       32.18      183.40     79.58 o
  24   1   6        3.79      402.73    106.72 o
  25   1   6        1.25      439.07    134.11 o
  26   1   6     4719.82     4254.23    300.72 o
  27   1   6       42.43      261.35     95.24 o
 -27   2   6       24.90       89.59    110.23 o
 -26   2   6      323.05      525.73    104.97 o
 -25   2   6       19.60      176.32     79.17 o
 -24   2   6      162.32      105.41     60.45 o
 -23   2   6      197.99      147.04     52.22 o
 -22   2   6      580.66      495.22     85.83 o
 -21   2   6     4510.41     4547.84    186.05 o
 -20   2   6     1839.52     1863.59    121.17 o
 -19   2   6     1757.45     1728.81    102.36 o
 -18   2   6      654.07      580.22     52.17 o
 -17   2   6     9184.32     8324.83    195.23 o
 -16   2   6     1624.79     1635.22     77.61 o
 -15   2   6    18341.08    17793.93    283.12 o
 -14   2   6     1158.24      953.43     51.35 o
 -13   2   6     6957.28     5926.66    123.79 o
 -12   2   6      310.93      272.98     25.44 o
 -11   2   6    40713.02    38593.30    383.61 o
 -10   2   6    26327.93    24029.21    413.26 o
  -9   2   6    51337.28    48321.36    457.50 o
  -8   2   6     2942.33     3078.25    113.03 o
  -7   2   6    89543.46    86533.96   1088.77 o
  -6   2   6    43712.25    38808.27   1007.47 o
  -5   2   6   195230.50   184617.61   4140.45 o
  -4   2   6     2371.73     2579.55     69.10 o
  -3   2   6      260.04      328.46     34.43 o
  -2   2   6    41890.54    39575.77    489.87 o
  -1   2   6    61444.81    52876.15    660.10 o
   0   2   6    34724.26    33297.13    382.93 o
   1   2   6    25963.92    23536.42    262.41 o
   2   2   6      413.24      365.04     21.94 o
   3   2   6     8678.04     8731.66    119.52 o
   4   2   6    23784.36    23319.63    207.77 o
   5   2   6    46220.61    49453.96    420.05 o
   6   2   6     9471.75     9671.56    129.22 o
   7   2   6      263.14      256.99     30.75 o
   8   2   6     8755.83     8722.78    146.44 o
   9   2   6    20070.16    19285.35    241.12 o
  10   2   6     6491.57     6910.49    138.96 o
  11   2   6     1314.80     1272.57     59.59 o
  12   2   6       11.21        4.40     21.92 o
  13   2   6      336.30      352.53     35.31 o
  14   2   6    10422.11    11388.79    241.79 o
  15   2   6      691.58      636.53     55.57 o
  16   2   6     1034.98      835.28     67.14 o
  17   2   6      668.86      695.98     69.86 o
  18   2   6     2001.64     1992.30    114.30 o
  19   2   6      637.88      673.87     77.94 o
  20   2   6      583.86      395.25     91.26 o
  21   2   6      377.42      265.95     58.79 o
  22   2   6       40.46       41.12     52.63 o
  23   2   6      465.07      585.60    111.16 o
  24   2   6     3644.78     3597.63    271.89 o
  25   2   6      444.45      327.99     89.29 o
  26   2   6        7.31      -55.69     71.87 o
 -27   3   6     1899.02     1887.03    182.02 o
 -26   3   6      102.03      192.33     77.65 o
 -25   3   6     3984.43     3711.29    237.01 o
 -24   3   6     1290.40     1219.23    133.61 o
 -23   3   6      228.99        8.84     55.38 o
 -22   3   6     1991.62     2032.52    192.17 o
 -21   3   6    11633.92    12389.02    336.49 o
 -20   3   6    10351.90    10413.87    250.69 o
 -19   3   6     6284.40     6099.39    182.55 o
 -18   3   6     1588.34     1693.20     92.29 o
 -17   3   6     9387.09     9201.01    209.27 o
 -16   3   6     3263.37     3029.00     98.29 o
 -15   3   6     2218.71     2015.25     77.59 o
 -14   3   6      609.81      566.87     41.07 o
 -13   3   6     1097.15      926.23     53.98 o
 -12   3   6     7039.24     6417.61    139.87 o
 -11   3   6    15270.20    15147.37    324.17 o
 -10   3   6    54940.99    53861.22    539.12 o
  -9   3   6     3214.82     3201.51    131.75 o
  -8   3   6    30249.03    28689.85    405.63 o
  -7   3   6      957.03     1166.98     53.65 o
  -6   3   6     8951.36     7975.98    160.52 o
  -5   3   6     9076.32     8625.38    427.86 o
  -4   3   6     8738.30     7418.04    455.34 o
  -3   3   6      411.82      455.27     25.25 o
  -2   3   6     1536.28     1249.80     47.92 o
  -1   3   6      986.85     1402.16     58.43 o
   0   3   6    56092.34    50582.66    698.03 o
   1   3   6      251.86      116.01     23.67 o
   2   3   6    17527.04    16557.78    196.65 o
   3   3   6      468.52      541.43     29.46 o
   4   3   6     1349.37     1062.23     70.52 o
   5   3   6    59918.72    61675.64    661.51 o
   6   3   6    15677.30    14196.53    286.73 o
   7   3   6     1021.86      832.16     41.95 o
   8   3   6     3298.95     3069.55     91.07 o
   9   3   6     1089.14     1252.36     71.05 o
  10   3   6    22940.27    23656.96    333.54 o
  11   3   6     7453.38     7645.02    153.77 o
  12   3   6     9007.69     9462.99    178.32 o
  13   3   6     4988.22     5238.59    134.95 o
  14   3   6    11329.12    11962.17    217.46 o
  15   3   6     5889.80     6050.75    165.50 o
  16   3   6     6031.23     6289.69    176.38 o
  17   3   6        5.03      -31.33     36.88 o
  18   3   6     1777.68     2095.19    119.27 o
  19   3   6       16.31      488.74     96.73 o
  20   3   6       49.75      115.16     68.29 o
  21   3   6      665.72      515.15     91.30 o
  22   3   6     1141.00     1234.68    144.72 o
  23   3   6      195.79      184.18    103.23 o
  24   3   6     5076.81     5014.14    309.85 o
  25   3   6        6.38     -101.87    101.87 o
  26   3   6      122.22      -36.94     83.35 o
 -26   4   6      854.28      647.19    102.56 o
 -25   4   6       22.87        6.34     98.99 o
 -24   4   6     1653.13     1488.07    193.32 o
 -23   4   6       14.50      -65.70     65.70 o
 -22   4   6       17.44        7.47     51.97 o
 -21   4   6      859.42      762.10     87.41 o
 -20   4   6      562.71      687.17     76.78 o
 -19   4   6      143.26      124.76     76.92 o
 -18   4   6     1226.95     1381.60     89.96 o
 -17   4   6        2.34      -36.24     39.03 o
 -16   4   6    13694.08    13060.58    257.64 o
 -15   4   6      327.37      205.27     28.44 o
 -14   4   6     7309.60     7431.29    163.97 o
 -13   4   6     1102.60     1089.41     60.19 o
 -12   4   6       27.99       66.41     21.79 o
 -11   4   6     1008.61     1052.61     60.22 o
 -10   4   6     5522.83     5124.16    125.52 o
  -9   4   6     1633.07     1347.08     66.78 o
  -8   4   6      103.30      102.91     23.15 o
  -7   4   6      396.72      375.47     36.45 o
  -6   4   6    42662.17    39563.37    939.35 o
  -5   4   6      415.08      326.03     31.57 o
  -4   4   6     4420.94     4103.88    159.37 o
  -3   4   6     2576.15     2686.96     91.62 o
  -2   4   6    17331.18    15483.83    222.76 o
  -1   4   6     3278.03     2370.04     65.87 o
   0   4   6    25922.55    20574.10    353.84 o
   1   4   6      295.24      279.92     37.60 o
   2   4   6      485.49      434.34     28.18 o
   3   4   6      513.41      523.05     29.65 o
   4   4   6     2064.52     2333.17     65.94 o
   5   4   6     1180.74     1340.16     51.10 o
   6   4   6    26520.72    26731.41    307.82 o
   7   4   6     5187.14     5314.48    216.55 o
   8   4   6    38439.62    37379.45    386.15 o
   9   4   6      742.71     1184.60     70.09 o
  10   4   6    77192.43    83038.39    777.68 o
  11   4   6      223.87      200.84     32.76 o
  12   4   6      542.20      513.22     44.01 o
  13   4   6     1088.13     1020.25     59.31 o
  14   4   6     6961.76     6858.09    163.87 o
  15   4   6     1995.79     1846.32     88.07 o
  16   4   6    10853.98    11089.25    288.43 o
  17   4   6      816.76      776.78     67.80 o
  18   4   6    13924.63    15359.58    517.96 o
  19   4   6      531.57      892.67    140.50 o
  20   4   6    27431.54    28447.30    935.95 o
  21   4   6        6.62       78.93     73.32 o
  22   4   6       65.60       50.79     64.77 o
  23   4   6      291.39      287.39     92.65 o
  24   4   6      543.45      575.78    129.78 o
  25   4   6       80.39      -63.98     72.89 o
  26   4   6     1521.02      986.30    144.51 o
 -26   5   6      213.12      215.48     74.27 o
 -25   5   6     4903.22     5191.32    286.26 o
 -24   5   6      929.62      788.28    112.33 o
 -23   5   6       61.61      -32.04     62.38 o
 -22   5   6     3354.55     3610.17    211.28 o
 -21   5   6     1615.55     1581.61    120.87 o
 -20   5   6     5626.61     5590.33    217.80 o
 -19   5   6       80.39      -44.79     94.64 o
 -18   5   6     3002.60     3192.63    136.41 o
 -17   5   6        8.84       54.66     43.73 o
 -16   5   6      238.47      314.23     51.25 o
 -15   5   6    19550.66    19688.34    363.53 o
 -14   5   6      631.65      720.23     56.28 o
 -13   5   6     1278.14     1090.73     64.82 o
 -12   5   6     6496.19     6352.80    151.70 o
 -11   5   6      712.56      697.63     49.56 o
 -10   5   6    78413.20    78644.21    757.66 o
  -9   5   6     3593.90     3314.92     94.89 o
  -8   5   6     9388.13     8863.22    237.27 o
  -7   5   6      242.45      242.12     32.96 o
  -6   5   6     5396.30     5175.88    274.18 o
  -5   5   6    15661.45    12719.65    619.39 o
  -4   5   6    13524.55    12015.70    227.59 o
  -3   5   6     3692.64     3599.36     90.64 o
  -2   5   6    10022.00     8177.98    182.36 o
  -1   5   6       47.11      249.28     22.38 o
   0   5   6    91077.11    82358.88    739.02 o
   1   5   6     1057.15     1111.95     45.79 o
   2   5   6     9506.14     8491.59    212.63 o
   3   5   6     2503.03     2483.73     78.33 o
   4   5   6     3719.94     4257.65     96.18 o
   5   5   6     3634.94     3347.68     85.12 o
   6   5   6    55753.47    57511.10    842.36 o
   7   5   6     9353.51     9999.83    200.01 o
   8   5   6    17776.95    18511.69    270.34 o
   9   5   6    22567.08    23593.25    300.55 o
  10   5   6    36055.87    37786.99    540.36 o
  11   5   6     4404.86     4007.41    129.62 o
  12   5   6     6454.69     6456.58    171.69 o
  13   5   6        1.07      -32.57     32.57 o
  14   5   6     6218.56     6341.68    167.65 o
  15   5   6      472.18      444.07     46.35 o
  16   5   6     7851.43     7974.81    202.01 o
  17   5   6     1035.89     1067.62     88.77 o
  18   5   6     2969.22     2974.46    172.94 o
  19   5   6     2692.06     3056.46    192.73 o
  20   5   6        0.67      154.10    115.35 o
  21   5   6        0.87      -34.24     68.48 o
  22   5   6      928.39      850.89    122.15 o
  23   5   6       30.23       -1.76     76.46 o
  24   5   6     7262.67     7384.29    379.61 o
  25   5   6       54.05       -6.18    101.44 o
  26   5   6        3.16     -134.50    134.50 o
 -26   6   6      142.21      363.35    105.53 o
 -25   6   6      278.26     1207.86    161.84 o
 -24   6   6      503.70      754.94    165.53 o
 -23   6   6      372.95      229.71     85.73 o
 -22   6   6      256.37      471.93    102.82 o
 -21   6   6       61.32        3.48     55.61 o
 -20   6   6       35.39      -64.23     64.23 o
 -19   6   6      117.26      -43.39     67.78 o
 -18   6   6      281.24      172.68     53.08 o
 -17   6   6     9568.40    10205.83    244.16 o
 -16   6   6     3635.10     3999.38    194.29 o
 -15   6   6    25457.46    25397.02    598.12 o
 -14   6   6     5035.55     4957.27    144.23 o
 -13   6   6     9017.69     8719.81    187.22 o
 -12   6   6       29.61       51.47     31.06 o
 -11   6   6     1748.09     1820.90     77.62 o
 -10   6   6      619.11      648.61     45.46 o
  -9   6   6    10576.04     9299.74    167.84 o
  -8   6   6      107.52      121.13     36.94 o
  -7   6   6    65170.70    61105.47    790.71 o
  -6   6   6    14890.71    13445.63    530.59 o
  -5   6   6   131653.67   133766.61   1472.04 o
  -4   6   6     3240.52     2844.09     89.65 o
  -3   6   6     6636.52     6816.38    119.46 o
  -2   6   6     1785.18     1746.54     69.17 o
  -1   6   6     1586.54     2167.62     70.69 o
   0   6   6     1044.65     1407.83     77.79 o
   1   6   6     1546.08     1187.82     48.21 o
   2   6   6     3932.99     3750.18    102.76 o
   3   6   6    21657.75    20126.72    468.43 o
   4   6   6      621.55      645.83     37.88 o
   5   6   6    89986.66    93995.77   1543.75 o
   6   6   6     3874.74     3666.46    115.26 o
   7   6   6     2786.08     2645.49    118.87 o
   8   6   6     4046.28     3833.97    125.22 o
   9   6   6     1363.19     1334.70     73.36 o
  10   6   6     4075.92     4938.05    130.92 o
  11   6   6      269.19      217.57     42.09 o
  12   6   6       40.88      121.38     37.61 o
  13   6   6     3606.53     3979.68    139.40 o
  14   6   6      415.25      370.68     43.53 o
  15   6   6     2324.36     2158.63     99.51 o
  16   6   6      437.72      363.37     58.68 o
  17   6   6        1.04      -33.09     41.47 o
  18   6   6     1736.16     1761.80    136.94 o
  19   6   6     3472.46     3321.27    191.44 o
  20   6   6     5119.42     4766.91    231.90 o
  21   6   6       11.38      -71.68     71.68 o
  22   6   6       19.61        1.46     72.41 o
  23   6   6      652.71      593.76    151.59 o
  24   6   6      127.95       49.57     97.63 o
  25   6   6        7.52      -78.20     78.20 o
  26   6   6      125.02      -35.86     72.90 o
 -26   7   6      465.61      694.31    122.14 o
 -25   7   6    13757.20    13940.56    484.94 o
 -24   7   6     1442.58     1556.18    157.55 o
 -23   7   6        4.27      -81.05     81.05 o
 -22   7   6     3706.11     3951.81    206.31 o
 -21   7   6     6768.13     7223.46    267.37 o
 -20   7   6     1967.28     2193.70    154.83 o
 -19   7   6       22.78      -61.06     61.06 o
 -18   7   6     1171.55     1227.13    105.68 o
 -17   7   6     1305.29     1445.47    114.60 o
 -16   7   6     6939.27     7779.55    289.56 o
 -15   7   6    47093.25    47714.37   1042.10 o
 -14   7   6     1134.31     1212.41     83.42 o
 -13   7   6     3236.63     3052.85    107.35 o
 -12   7   6    18537.81    17705.72    429.25 o
 -11   7   6      414.85      420.33     36.99 o
 -10   7   6      819.25      852.09     52.46 o
  -9   7   6      860.60      836.54     44.68 o
  -8   7   6     4743.43     4770.48    115.02 o
  -7   7   6       26.07       60.79     18.51 o
  -6   7   6    41650.28    41127.10    735.22 o
  -5   7   6    24100.49    23654.52    338.07 o
  -4   7   6      110.57       75.52     13.55 o
  -3   7   6     8617.45     7997.65    163.51 o
  -2   7   6    16993.31    17027.94    262.91 o
  -1   7   6    24384.97    21637.24    309.77 o
   0   7   6        2.63       47.41     24.27 o
   1   7   6     3116.87     2799.47    115.33 o
   2   7   6       18.51       40.09     18.02 o
   3   7   6     6398.08     5834.01    152.66 o
   4   7   6    44469.66    44350.59    992.96 o
   5   7   6      159.29      153.12     28.64 o
   6   7   6     3004.45     3144.19     93.04 o
   7   7   6    24215.54    26614.92    395.54 o
   8   7   6       39.46       17.44     33.09 o
   9   7   6    69135.72    75876.05    897.58 o
  10   7   6     4125.53     4383.41    137.00 o
  11   7   6      238.68      248.42     39.96 o
  12   7   6     4378.23     4498.59    146.22 o
  13   7   6      538.61      517.04     67.89 o
  14   7   6     6565.46     7094.54    213.56 o
  15   7   6     2767.59     3318.88    138.66 o
  16   7   6     3178.55     3211.59    137.54 o
  17   7   6      839.39      720.34     70.80 o
  18   7   6     2247.51     2350.99    138.93 o
  19   7   6     6543.24     6146.73    260.55 o
  20   7   6     1045.89      924.80    126.03 o
  21   7   6      137.92      108.58     99.11 o
  22   7   6      270.06       85.56     69.05 o
  23   7   6       75.12      -15.87     85.54 o
  24   7   6      142.60      114.56     70.00 o
  25   7   6        0.93       -4.31     72.37 o
  26   7   6     1616.29     1622.68    190.15 o
 -26   8   6        1.15       42.63     83.84 o
 -25   8   6      862.16     1085.36    152.68 o
 -24   8   6       52.50       53.23    176.48 o
 -23   8   6      570.20      332.92     97.28 o
 -22   8   6      173.11       86.57     78.57 o
 -21   8   6      223.15      215.70     69.48 o
 -20   8   6     2755.58     2399.02    149.77 o
 -19   8   6      848.82      522.00     65.52 o
 -18   8   6       28.02      -45.88     48.42 o
 -17   8   6     8068.54     8888.13    319.99 o
 -16   8   6       70.11      281.30     68.84 o
 -15   8   6    16939.69    17770.67    544.65 o
 -14   8   6      577.59      475.71     59.95 o
 -13   8   6     1325.84     1030.85     81.23 o
 -12   8   6      355.24      239.21     35.16 o
 -11   8   6       28.10       -4.63     24.37 o
 -10   8   6     9124.72     8553.68    176.84 o
  -9   8   6       42.47       26.91     21.11 o
  -8   8   6      379.13      318.50     25.90 o
  -7   8   6    48063.37    48498.14    488.41 o
  -6   8   6    17370.83    17871.64    322.57 o
  -5   8   6    73903.76    73753.49    879.84 o
  -4   8   6     7230.60     7427.36    279.39 o
  -3   8   6     1824.68     1754.87     75.74 o
  -2   8   6      193.26      269.19     29.95 o
  -1   8   6       18.58       43.15     21.76 o
   0   8   6      925.52     1087.09     48.64 o
   1   8   6      877.16      698.13     43.80 o
   2   8   6       99.47      120.53     34.83 o
   3   8   6    11878.35    11859.62    327.42 o
   4   8   6    86125.12    87326.41   2226.15 o
   5   8   6    17476.52    18267.09    430.61 o
   6   8   6    20538.28    20373.34    340.94 o
   7   8   6        0.08      -13.92     31.00 o
   8   8   6     8527.69     9182.09    232.41 o
   9   8   6    17748.47    18570.60    359.43 o
  10   8   6    23192.23    24717.83    438.13 o
  11   8   6     4073.13     4389.01    156.27 o
  12   8   6      555.49      633.96     68.65 o
  13   8   6     1942.68     1948.17    122.09 o
  14   8   6    48531.59    51804.69    800.02 o
  15   8   6      654.55     1101.13    175.24 o
  16   8   6    10133.58    10597.83    260.28 o
  17   8   6        2.95      -47.68     47.68 o
  18   8   6     2423.56     2534.35    147.69 o
  19   8   6     7636.76     8079.10    274.67 o
  20   8   6     5451.02     5703.84    264.58 o
  21   8   6      718.71      734.53    110.72 o
  22   8   6      127.66        7.10     62.18 o
  23   8   6      917.67      670.14    206.97 o
  24   8   6     8085.26     8578.37    521.59 o
  25   8   6        2.15      149.52    124.01 o
 -25   9   6      196.52      379.15     94.72 o
 -24   9   6      868.16      843.72    129.81 o
 -23   9   6      245.56      141.61     74.75 o
 -22   9   6      622.77      501.45     85.10 o
 -21   9   6     1743.29     2109.90    169.87 o
 -20   9   6     2699.06     3082.85    175.80 o
 -19   9   6     5244.09     5391.37    240.54 o
 -18   9   6      830.43      622.35     96.79 o
 -17   9   6     1961.73     2037.08    164.74 o
 -16   9   6     7076.71     7617.05    297.63 o
 -15   9   6     3183.00     3720.13    173.81 o
 -14   9   6     4884.02     4419.61    244.68 o
 -13   9   6     5999.44     5781.80    197.25 o
 -12   9   6     3642.25     3426.99    125.79 o
 -11   9   6    12748.31    12553.38    227.37 o
 -10   9   6      332.28      515.54     50.22 o
  -9   9   6     6407.60     6381.29    146.82 o
  -8   9   6     6207.52     5856.70    135.83 o
  -7   9   6       43.15       38.83     29.35 o
  -6   9   6    95510.62    96063.52   1168.52 o
  -5   9   6     7644.11     7429.83    414.61 o
  -4   9   6    11695.92    12151.06    227.51 o
  -3   9   6     4943.89     4850.40    158.40 o
  -2   9   6    24127.99    24158.16    354.07 o
  -1   9   6    22766.16    22899.16    343.95 o
   0   9   6     4313.22     3294.08    305.01 o
   1   9   6     6216.50     5841.88    269.21 o
   2   9   6    13143.43    13223.37    565.61 o
   3   9   6       28.82        3.76     37.54 o
   4   9   6   103613.69   106677.96   1279.64 o
   5   9   6    23954.57    23084.65    604.01 o
   6   9   6     1889.27     1877.50    124.36 o
   7   9   6     3244.75     3347.55    134.87 o
   8   9   6     7529.27     8187.75    223.23 o
   9   9   6    16397.10    17738.27    355.30 o
  10   9   6     2993.11     3359.16    151.91 o
  11   9   6     2150.12     2390.48    128.61 o
  12   9   6     4247.25     4301.77    161.22 o
  13   9   6       97.97       15.89     48.82 o
  14   9   6     5223.86     5510.33    296.31 o
  15   9   6      325.11      750.23    163.06 o
  16   9   6     1221.20     1139.36    120.68 o
  17   9   6      389.04      342.80     63.27 o
  18   9   6      408.84      346.09     69.27 o
  19   9   6     2364.26     3070.18    197.29 o
  20   9   6     1174.27     1112.04    148.24 o
  21   9   6     2533.28     2645.32    216.82 o
  22   9   6        1.23      -86.55     86.55 o
  23   9   6      593.41      656.71    183.23 o
  24   9   6      701.55      872.84    300.66 o
  25   9   6      136.23      127.74    129.15 o
 -25  10   6      296.52      427.48    103.81 o
 -24  10   6        0.38      -72.47     72.47 o
 -23  10   6      353.27      114.78     83.74 o
 -22  10   6       17.79       -8.48     63.19 o
 -21  10   6     4465.26     5026.52    230.84 o
 -20  10   6     1325.09     2151.09    241.29 o
 -19  10   6     1900.22     1849.37    144.29 o
 -18  10   6       62.17      -48.28     63.12 o
 -17  10   6      893.78      748.21     88.48 o
 -16  10   6      541.88      670.96     78.06 o
 -15  10   6     3399.30     3063.83    153.70 o
 -14  10   6      336.31      122.72     60.32 o
 -13  10   6      290.56      295.65     42.43 o
 -12  10   6      271.50       51.79     39.45 o
 -11  10   6    48158.67    48276.25    586.14 o
 -10  10   6     7787.83     8746.94    199.14 o
  -9  10   6    24963.90    24248.64    442.92 o
  -8  10   6      119.53       90.39     29.40 o
  -7  10   6     5484.34     5169.13    119.02 o
  -6  10   6        1.76       51.46     28.88 o
  -5  10   6    29086.57    29844.02    500.28 o
  -4  10   6      877.92      690.29     49.81 o
  -3  10   6      444.38      318.69     35.09 o
  -2  10   6        6.87       43.94     32.90 o
  -1  10   6    68618.26    64984.65   1319.52 o
   0  10   6     1027.28      842.18     89.70 o
   1  10   6    28956.55    28124.35    599.71 o
   2  10   6     1089.07      988.16     60.62 o
   3  10   6       32.17       54.47     21.30 o
   4  10   6    19582.15    19082.46    293.05 o
   5  10   6     9600.48     9632.51    202.35 o
   6  10   6    15694.56    16446.10    400.01 o
   7  10   6       21.54      -30.66     30.66 o
   8  10   6      669.81      792.50     97.38 o
   9  10   6    29855.36    32226.84    517.18 o
  10  10   6     3683.65     3640.36    160.07 o
  11  10   6     2483.24     2325.21    134.79 o
  12  10   6       19.74      -42.97     42.97 o
  13  10   6      961.63      832.04     75.01 o
  14  10   6    14492.15    15608.22    382.52 o
  15  10   6     2233.27     2230.92    143.30 o
  16  10   6     4913.66     5158.84    262.93 o
  17  10   6     1039.09      899.70    105.02 o
  18  10   6      506.03      341.95     62.31 o
  19  10   6     5081.43     5273.28    254.38 o
  20  10   6     2131.16     1863.94    156.48 o
  21  10   6        5.62        2.14     84.94 o
  22  10   6      145.77       52.82     70.06 o
  23  10   6     1565.25     1564.70    184.85 o
  24  10   6     2915.73     2946.67    389.29 o
  25  10   6      469.24      272.43    123.01 o
 -25  11   6     1264.95     1148.87    207.99 o
 -24  11   6        1.82     -129.92    129.92 o
 -23  11   6      373.75      162.07    116.02 o
 -22  11   6       10.88      -65.61     86.74 o
 -21  11   6    11080.52    11862.45    548.18 o
 -20  11   6     1413.83     2442.39    186.46 o
 -19  11   6    10280.22    10278.98    347.80 o
 -18  11   6     1039.52     1190.96    111.05 o
 -17  11   6     8937.38     9167.08    386.18 o
 -16  11   6      218.10       86.25     63.93 o
 -15  11   6       33.00      -23.83     53.09 o
 -14  11   6        6.64      -58.43     58.43 o
 -13  11   6     7250.31     7239.88    256.65 o
 -12  11   6     1462.95     1223.52     79.54 o
 -11  11   6    19892.53    20847.15    430.28 o
 -10  11   6     1189.92     1375.35     77.48 o
  -9  11   6     6349.76     6353.22    144.31 o
  -8  11   6     6689.04     6840.52    182.56 o
  -7  11   6      263.54      229.25     27.58 o
  -6  11   6       30.21      118.71     34.19 o
  -5  11   6    34784.43    34270.84   1318.06 o
  -4  11   6       28.01       -0.29     31.06 o
  -3  11   6    15545.49    14781.18    466.68 o
  -2  11   6     2020.51     1881.33    126.21 o
  -1  11   6     1629.66     1401.46    270.41 o
   0  11   6     8112.72     7616.71    262.95 o
   1  11   6     5783.83     4764.04    345.73 o
   2  11   6     7796.98     7475.69    182.25 o
   3  11   6     6915.76     6454.78    173.95 o
   4  11   6     1021.05     1246.28     72.37 o
   5  11   6   125040.22   129883.69   1557.17 o
   6  11   6       11.86       22.69     20.84 o
   7  11   6     1790.98     1662.40     86.47 o
   8  11   6       71.52       40.13     32.19 o
   9  11   6     1008.97     1064.23     77.96 o
  10  11   6      310.63      335.86     57.63 o
  11  11   6    14365.63    15598.43    359.70 o
  12  11   6      611.27      512.29     50.91 o
  13  11   6     7966.22     8054.83    239.86 o
  14  11   6     1012.95     1113.27    105.36 o
  15  11   6    11212.03    11363.39    482.82 o
  16  11   6      611.02      395.42     90.43 o
  17  11   6       22.29      -66.81     66.81 o
  18  11   6        3.06      -27.52     78.25 o
  19  11   6     1277.18     1375.97    133.35 o
  20  11   6      165.84       83.13     77.44 o
  21  11   6     1758.05     1530.60    165.70 o
  22  11   6      150.53      -81.54     81.54 o
  23  11   6     2039.37     2089.02    211.69 o
  24  11   6      419.44      555.95    130.69 o
 -24  12   6      106.53      -72.97     80.74 o
 -23  12   6       76.09     -110.75    110.75 o
 -22  12   6      553.17      301.74     87.38 o
 -21  12   6     2762.20     2791.54    229.63 o
 -20  12   6      185.28      614.07    116.38 o
 -19  12   6     1664.69     1714.45    171.33 o
 -18  12   6        0.81      -68.76     68.76 o
 -17  12   6        9.47       58.05     44.00 o
 -16  12   6      107.34      156.67     52.50 o
 -15  12   6      560.46      474.40     74.84 o
 -14  12   6        5.11      -70.82     70.82 o
 -13  12   6      228.83      113.50     39.90 o
 -12  12   6     1786.77     1490.32     87.55 o
 -11  12   6    20872.25    21139.93    840.03 o
 -10  12   6       15.62       64.55     36.31 o
  -9  12   6    12460.71    12127.83    425.07 o
  -8  12   6      335.07      233.43     33.22 o
  -7  12   6     1203.99     1191.03     70.60 o
  -6  12   6        3.38       36.08     25.97 o
  -5  12   6     3599.78     2956.18    173.02 o
  -4  12   6       69.09       24.99     38.48 o
  -3  12   6     2507.85     2304.77    115.77 o
  -2  12   6      185.64      208.57     75.23 o
  -1  12   6    40018.00    41392.91    723.20 o
   0  12   6    11192.44    10706.53    330.13 o
   1  12   6     7815.84     7477.19    420.02 o
   2  12   6      335.78      447.83     67.29 o
   3  12   6        0.65       76.94     50.62 o
   4  12   6    10253.53    10109.02    214.29 o
   5  12   6      509.80      478.31     54.35 o
   6  12   6     3292.89     3315.73    122.96 o
   7  12   6     2383.90     2167.19    101.61 o
   8  12   6     2351.45     2344.49    107.52 o
   9  12   6    10315.35    11231.88    251.88 o
  10  12   6    18584.06    19600.68    418.89 o
  11  12   6      229.30      226.12     64.74 o
  12  12   6       16.48      -14.07     35.04 o
  13  12   6     4662.29     4969.68    225.31 o
  14  12   6    16474.12    17738.47    483.07 o
  15  12   6     8679.11     9788.51    529.26 o
  16  12   6     5196.27     5160.09    381.29 o
  17  12   6      663.46      586.95    163.05 o
  18  12   6      542.35      230.30     62.32 o
  19  12   6     1495.40     1756.43    149.28 o
  20  12   6     6388.57     6480.92    298.05 o
  21  12   6      129.95       -6.86     80.62 o
  22  12   6       13.34      -82.93     82.93 o
  23  12   6     2081.45     2343.03    229.36 o
  24  12   6     1184.93     1375.88    188.61 o
 -24  13   6       17.11      -76.59    210.06 o
 -23  13   6      531.94      216.58    224.80 o
 -22  13   6      243.84      -18.32    114.88 o
 -21  13   6        8.82       64.79     92.27 o
 -20  13   6      108.40      254.81     91.94 o
 -19  13   6     1120.06     1080.99    133.90 o
 -18  13   6      524.66      518.73     92.18 o
 -17  13   6      879.13     1019.12    123.48 o
 -16  13   6       84.60      204.98     80.33 o
 -15  13   6    17750.70    17187.78    469.63 o
 -14  13   6     2451.05     2278.24    120.81 o
 -13  13   6     3777.48     3501.39    147.12 o
 -12  13   6      631.01      512.88     54.39 o
 -11  13   6     2068.11     2077.39    105.41 o
 -10  13   6     9569.38    10087.54    457.12 o
  -9  13   6      160.84      132.43     37.16 o
  -8  13   6     1165.69     1249.57     66.95 o
  -7  13   6        7.19        8.19     26.49 o
  -6  13   6    20186.16    18732.63   1598.89 o
  -5  13   6    37363.70    33163.71   1688.44 o
  -4  13   6    20538.68    19429.97   1132.13 o
  -3  13   6     9830.07     9571.87    339.70 o
  -2  13   6     4044.06     3544.88    156.59 o
  -1  13   6     8636.13     8751.32    301.14 o
   0  13   6    52618.46    54856.93    915.06 o
   1  13   6       34.11       54.94     27.41 o
   2  13   6        2.25       10.59     25.28 o
   3  13   6     1068.12     1138.27     76.24 o
   4  13   6     7895.41     7909.56    191.78 o
   5  13   6     5795.60     6119.62    172.07 o
   6  13   6    14053.76    14624.26    347.50 o
   7  13   6    13441.11    14107.30    279.92 o
   8  13   6     7288.76     7048.62    195.86 o
   9  13   6    11896.97    12867.16    279.42 o
  10  13   6    13748.37    14653.08    458.35 o
  11  13   6     1373.32     1183.46     82.41 o
  12  13   6      238.67      194.32     46.99 o
  13  13   6     3291.16     3763.44    196.19 o
  14  13   6      113.48      433.93     80.45 o
  15  13   6      336.96      649.37    116.06 o
  16  13   6     1119.20     1333.26    148.25 o
  17  13   6     4717.04     5244.84    283.17 o
  18  13   6        0.91      -99.89     99.89 o
  19  13   6     2445.52     2915.29    260.82 o
  20  13   6      117.92       28.91     84.59 o
  21  13   6        5.18      -60.47     60.47 o
  22  13   6       10.36      -89.56     89.56 o
  23  13   6      666.70      862.87    145.74 o
  24  13   6     2622.75     2962.78    267.47 o
 -23  14   6       88.24     -110.57    110.57 o
 -22  14   6      409.58      208.51     86.42 o
 -21  14   6        6.12      -96.61     96.61 o
 -20  14   6     1785.81     1825.02    179.53 o
 -19  14   6      101.48      -45.87     74.26 o
 -18  14   6      155.84       -2.98     55.55 o
 -17  14   6     3235.70     3243.45    218.97 o
 -16  14   6      574.27      789.34    164.58 o
 -15  14   6    13304.14    12785.33    690.98 o
 -14  14   6     1296.71     1331.35    109.04 o
 -13  14   6       30.34      -54.75     54.75 o
 -12  14   6     3055.66     2955.21    158.16 o
 -11  14   6     2805.11     2807.14    147.31 o
 -10  14   6    10247.71    10440.77    409.30 o
  -9  14   6     1149.42     1186.89     80.04 o
  -8  14   6        4.22      -57.22     57.22 o
  -7  14   6    13341.97    13947.67    411.41 o
  -6  14   6     2268.86     2633.74    199.92 o
  -5  14   6    72847.32    76209.21   1316.86 o
  -4  14   6     1734.85     1388.19    100.43 o
  -3  14   6     1404.51     1453.49     99.68 o
  -2  14   6     4243.42     3912.98    170.55 o
  -1  14   6       36.69      -40.97     84.74 o
   0  14   6      504.02      374.85     47.65 o
   1  14   6     1063.87     1044.67     69.39 o
   2  14   6       57.62       13.29     26.70 o
   3  14   6     7775.25     7096.63    198.31 o
   4  14   6      756.76     1081.80     97.72 o
   5  14   6    57223.08    58145.04    804.12 o
   6  14   6     1848.27     1982.05    103.16 o
   7  14   6     1503.93     1518.39     92.42 o
   8  14   6      138.55      122.37     36.44 o
   9  14   6     1263.77     1417.22     93.24 o
  10  14   6     4449.22     4652.27    168.90 o
  11  14   6      502.73      322.79     42.60 o
  12  14   6      143.27       69.47     78.06 o
  13  14   6     5834.59     5641.55    238.95 o
  14  14   6     7547.66     8589.40    302.66 o
  15  14   6     7818.95     7788.61    334.81 o
  16  14   6     2220.09     2307.75    279.34 o
  17  14   6       39.93       -5.94     66.22 o
  18  14   6      241.09       20.23     59.85 o
  19  14   6     2149.04     1784.19    182.60 o
  20  14   6     3370.63     3888.95    269.86 o
  21  14   6       17.70      -73.30     73.30 o
  22  14   6      169.32      150.34    148.78 o
  23  14   6     1481.24     1406.48    182.16 o
 -23  15   6        1.11      -78.96     78.96 o
 -22  15   6     1333.06     1622.87    441.99 o
 -21  15   6     2482.40     2391.37    411.93 o
 -20  15   6     1514.99     1517.56    249.34 o
 -19  15   6      277.13      263.74     95.88 o
 -18  15   6       84.79      -77.04     88.08 o
 -17  15   6       69.71      -75.54     75.54 o
 -16  15   6      909.11     1804.42    456.35 o
 -15  15   6    28341.72    31087.16   2223.52 o
 -14  15   6      472.17      672.96    138.18 o
 -13  15   6     1337.16     1444.36    330.06 o
 -12  15   6     1648.70     1613.55    153.44 o
 -11  15   6      642.16      652.05     80.28 o
 -10  15   6     1269.08     1405.59    110.30 o
  -9  15   6      712.37      755.80     69.31 o
  -8  15   6       46.60      -64.55     64.55 o
  -7  15   6     1738.29     1701.10    131.17 o
  -6  15   6       63.68      270.01     91.17 o
  -5  15   6    14076.66    15434.02    491.91 o
  -4  15   6     1637.22     1505.69    108.10 o
  -3  15   6     5816.06     5457.83    208.11 o
  -2  15   6      244.15      211.48     48.04 o
  -1  15   6    16353.23    16495.52    915.07 o
   0  15   6      353.27      341.32     71.99 o
   1  15   6        1.90       53.23     40.60 o
   2  15   6       15.32      -33.20     33.20 o
   3  15   6      488.39      504.95     74.79 o
   4  15   6      450.92      488.34     55.20 o
   5  15   6      257.39      284.27     47.24 o
   6  15   6     3505.26     3298.28    132.60 o
   7  15   6     5610.17     5477.96    175.18 o
   8  15   6     1028.63      937.09     75.78 o
   9  15   6    26890.28    28265.58    813.30 o
  10  15   6      731.57      680.37     70.24 o
  11  15   6      921.61      860.48     81.49 o
  12  15   6       75.99       -6.68     52.50 o
  13  15   6      190.33       68.15     61.75 o
  14  15   6      364.11      289.80     82.35 o
  15  15   6     1021.58      877.19    112.76 o
  16  15   6      297.53      263.49     70.70 o
  17  15   6     3059.84     3349.51    232.11 o
  18  15   6       22.12      -95.46     95.46 o
  19  15   6     3785.46     3489.36    255.58 o
  20  15   6       28.00      168.97     97.55 o
  21  15   6      514.36      334.01     84.08 o
  22  15   6        1.78      -81.08     81.08 o
  23  15   6        3.00       28.72     88.19 o
 -22  16   6       61.89       38.55    166.25 o
 -21  16   6        1.21       62.21    102.97 o
 -20  16   6        1.65       19.01     73.09 o
 -19  16   6        0.10     -132.70    132.70 o
 -18  16   6      951.66      702.86    140.36 o
 -17  16   6     3313.82     3565.93    296.77 o
 -16  16   6      733.00     1187.37    189.20 o
 -15  16   6    10387.33    12541.44    922.13 o
 -14  16   6      681.11      969.17    162.00 o
 -13  16   6      208.01      168.06     62.73 o
 -12  16   6     2701.37     2871.82    328.55 o
 -11  16   6     2053.33     2116.62    167.12 o
 -10  16   6     1500.44     1572.90    139.95 o
  -9  16   6      292.59       96.54     49.10 o
  -8  16   6     1022.98      878.52    168.09 o
  -7  16   6    12671.06    13324.26    457.17 o
  -6  16   6      582.37      762.56    102.94 o
  -5  16   6    40077.21    42893.03    930.52 o
  -4  16   6     1412.48     1379.46    154.48 o
  -3  16   6     1145.61     1153.56     96.79 o
  -2  16   6    10984.85    11261.10    409.92 o
  -1  16   6      140.83      120.11     44.47 o
   0  16   6     7277.75     7305.29    538.90 o
   1  16   6      450.55      355.52     50.01 o
   2  16   6     1680.59     1451.61    108.09 o
   3  16   6     9800.09     8830.95    335.77 o
   4  16   6     7331.97     6412.16    185.93 o
   5  16   6    18034.35    17933.96    333.53 o
   6  16   6      806.99      666.05     61.86 o
   7  16   6       11.66      -36.40     36.40 o
   8  16   6     9812.02    10215.59    349.18 o
   9  16   6     1798.13     2003.53    117.28 o
  10  16   6     8891.49     8790.79    305.93 o
  11  16   6      334.73      264.02     53.08 o
  12  16   6     1344.41     1306.94    106.04 o
  13  16   6      294.85      104.34     60.18 o
  14  16   6     4496.04     4515.76    220.95 o
  15  16   6      192.21      262.11     68.40 o
  16  16   6     1646.82     1525.63    156.54 o
  17  16   6      287.91      219.32     68.47 o
  18  16   6     3706.88     3868.73    261.38 o
  19  16   6     2818.79     3170.16    251.24 o
  20  16   6     2794.13     2541.58    227.96 o
  21  16   6      139.43      217.56     68.05 o
  22  16   6      681.02      454.99     82.35 o
 -21  17   6       42.87      161.84    121.62 o
 -20  17   6      762.87      722.88    161.00 o
 -19  17   6      724.44      539.00    128.63 o
 -18  17   6       75.60     -153.33    153.33 o
 -17  17   6      638.84      582.60    120.70 o
 -16  17   6      867.35     1037.72    219.73 o
 -15  17   6     4616.23     5349.96    644.87 o
 -14  17   6      268.68      203.57     84.56 o
 -13  17   6     2904.25     3102.39    371.29 o
 -12  17   6     1324.51     1612.59    381.75 o
 -11  17   6     2238.44     2665.95    194.67 o
 -10  17   6    13549.90    15608.19    480.50 o
  -9  17   6      562.86      496.30     70.54 o
  -8  17   6       11.59      -71.37     71.37 o
  -7  17   6     3732.71     3981.53    214.77 o
  -6  17   6     4887.32     5075.44    242.19 o
  -5  17   6     1639.11     1756.28    169.56 o
  -4  17   6     5299.82     5407.94    294.05 o
  -3  17   6     8051.58     8071.23    329.15 o
  -2  17   6     3276.28     3317.91    177.36 o
  -1  17   6    23200.55    22515.75    692.26 o
   0  17   6    25147.28    24810.17   1017.15 o
   1  17   6        1.66       20.58     42.66 o
   2  17   6      293.20      149.95     62.99 o
   3  17   6     1366.78     1358.42    148.26 o
   4  17   6     3162.98     3165.03    163.70 o
   5  17   6      255.91      231.11     43.29 o
   6  17   6     2227.27     2052.80    109.61 o
   7  17   6     2990.92     2765.66    129.62 o
   8  17   6      906.47      985.63     84.28 o
   9  17   6    15218.09    16326.68    395.54 o
  10  17   6     5546.59     6051.57    242.38 o
  11  17   6      824.02      961.56    109.63 o
  12  17   6        9.87      -36.76     49.60 o
  13  17   6       36.10      -88.63     88.63 o
  14  17   6      284.85      318.42     65.54 o
  15  17   6      108.71      118.98     56.65 o
  16  17   6       40.18        9.07     59.06 o
  17  17   6       16.02      -77.49     77.49 o
  18  17   6       34.49      249.51    104.67 o
  19  17   6     3153.77     3690.49    274.07 o
  20  17   6      107.90      198.17     87.24 o
  21  17   6     2006.15     1552.51    226.34 o
 -21  18   6      242.75      230.10    119.08 o
 -20  18   6      130.71      459.09    196.57 o
 -19  18   6      390.65      237.61    105.29 o
 -18  18   6       33.29     -160.56    160.56 o
 -17  18   6        6.73     -206.07    206.07 o
 -16  18   6     3845.31     3980.81    321.57 o
 -15  18   6        8.25      136.63     98.57 o
 -14  18   6     1793.43     1702.82    194.84 o
 -13  18   6      114.92      -82.94    181.13 o
 -12  18   6      300.13      279.42     68.19 o
 -11  18   6     3529.05     4021.29    242.20 o
 -10  18   6      101.11      386.14    146.07 o
  -9  18   6     6236.94     6688.99    297.76 o
  -8  18   6      107.61      -71.14     73.07 o
  -7  18   6      224.65      140.59     72.80 o
  -6  18   6    11123.43    12071.72    615.23 o
  -5  18   6      569.56      558.30    104.89 o
  -4  18   6     1180.55     1113.67    153.94 o
  -3  18   6       96.13      -46.47     65.62 o
  -2  18   6     4731.53     4702.25    219.97 o
  -1  18   6     8573.41     8535.22    391.23 o
   0  18   6     5870.96     6715.90    942.67 o
   1  18   6    11202.75    11239.00    347.44 o
   2  18   6      536.42      346.23     46.18 o
   3  18   6       35.22      -48.29     96.95 o
   4  18   6      390.18      381.34     57.63 o
   5  18   6      915.76      877.49     86.86 o
   6  18   6      164.63       54.10     41.41 o
   7  18   6      830.02      722.47     79.91 o
   8  18   6    10945.90    10998.32    360.33 o
   9  18   6     9653.81     9818.97    313.13 o
  10  18   6    19260.12    20979.88    476.95 o
  11  18   6     3020.67     3040.31    176.77 o
  12  18   6     2285.83     2012.04    141.35 o
  13  18   6       23.59      -94.90     94.90 o
  14  18   6     1120.62      934.76    122.37 o
  15  18   6       13.48       58.47     49.58 o
  16  18   6     2582.84     2387.81    240.05 o
  17  18   6       14.16      -70.66     70.66 o
  18  18   6     4442.68     4551.25    292.63 o
  19  18   6     3188.75     3564.97    271.53 o
  20  18   6     5374.94     4964.16    335.36 o
  21  18   6       70.73      103.02     76.22 o
 -20  19   6       33.11      773.28    234.61 o
 -19  19   6     2903.25     2771.00    496.36 o
 -18  19   6      375.71      -57.11    117.22 o
 -17  19   6     2794.56     2506.85    263.11 o
 -16  19   6     1652.93     1814.54    233.79 o
 -15  19   6      364.12      367.92    218.66 o
 -14  19   6      284.38      166.58     73.88 o
 -13  19   6     2048.16     1859.37    202.78 o
 -12  19   6     1460.71     1273.87    137.53 o
 -11  19   6     5605.22     7046.68    504.40 o
 -10  19   6     1649.21     2072.37    184.97 o
  -9  19   6     1368.02     1199.83    131.62 o
  -8  19   6      423.34      270.49     56.57 o
  -7  19   6     1148.20     1142.69    121.26 o
  -6  19   6     1635.58     1869.49    162.90 o
  -5  19   6     3955.07     4600.81    240.36 o
  -4  19   6      545.73      571.60    252.30 o
  -3  19   6     5257.77     5344.61    308.67 o
  -2  19   6       38.90        5.86     35.30 o
  -1  19   6     4848.15     4938.93    236.83 o
   0  19   6     6404.76     7012.04    565.33 o
   1  19   6      811.59      978.68    113.43 o
   2  19   6      334.15      299.76     63.05 o
   3  19   6     1755.77     1724.24    141.54 o
   4  19   6       58.76      286.70     74.51 o
   5  19   6    16232.27    17016.26    405.92 o
   6  19   6      504.35      445.24     64.73 o
   7  19   6      445.23      222.47     87.44 o
   8  19   6     1004.47      892.36    100.97 o
   9  19   6      552.67      568.58     87.74 o
  10  19   6     4510.02     4963.30    235.56 o
  11  19   6     1685.55     1561.19    123.19 o
  12  19   6       97.68      -38.80     77.18 o
  13  19   6     1534.00     1288.87    140.41 o
  14  19   6        0.03       34.97     52.83 o
  15  19   6     2787.06     2837.73    191.43 o
  16  19   6       13.37      -66.71     82.29 o
  17  19   6       45.16      -32.11    138.06 o
  18  19   6      163.56       21.02    106.85 o
  19  19   6      541.84      497.39    110.03 o
  20  19   6        3.32      -60.27     74.99 o
 -19  20   6     1010.69     1114.49    206.60 o
 -18  20   6       27.95     -123.16    123.16 o
 -17  20   6     1538.92     1334.46    195.67 o
 -16  20   6     1435.78     1702.34    226.52 o
 -15  20   6     2013.69     2245.90    268.28 o
 -14  20   6     1225.80     1107.54    180.01 o
 -13  20   6       95.72       96.43     75.26 o
 -12  20   6      583.00      624.31    122.82 o
 -11  20   6     9480.67    10691.81    700.14 o
 -10  20   6       10.46      104.95     79.77 o
  -9  20   6     6773.16     6884.29    484.52 o
  -8  20   6     1041.93      913.31    115.85 o
  -7  20   6     4642.42     5048.00    309.12 o
  -6  20   6    12604.43    13058.25    535.98 o
  -5  20   6     3443.10     3970.82    233.36 o
  -4  20   6     2982.65     2816.45    329.79 o
  -3  20   6        4.56      -21.70     96.99 o
  -2  20   6      375.52      235.09    149.17 o
  -1  20   6    13374.15    13213.89    416.82 o
   0  20   6       46.55      120.68     58.87 o
   1  20   6     5286.28     5178.12    248.52 o
   2  20   6     2624.04     2511.14    172.38 o
   3  20   6     1476.16     1796.95    136.37 o
   4  20   6    15573.71    16153.11    406.77 o
   5  20   6      200.20      401.93     83.31 o
   6  20   6     1650.69     1609.90    122.68 o
   7  20   6       65.43      -70.90     70.90 o
   8  20   6       46.97      -38.55     76.65 o
   9  20   6     2084.44     1858.32    162.14 o
  10  20   6      476.90      324.47     66.70 o
  11  20   6        1.34     -114.49    125.92 o
  12  20   6      839.39      590.63    117.01 o
  13  20   6      124.37      102.47     62.39 o
  14  20   6     6018.43     5669.51    273.77 o
  15  20   6     3378.52     3230.99    211.42 o
  16  20   6      945.01      611.74    104.82 o
  17  20   6       58.64      -91.95     91.95 o
  18  20   6        7.91      -85.03     85.03 o
  19  20   6       87.58      128.06    104.47 o
 -18  21   6        4.46     -127.03    127.03 o
 -17  21   6      947.97      858.00    215.12 o
 -16  21   6     1678.13     1692.56    423.07 o
 -15  21   6      875.00     1130.00    198.16 o
 -14  21   6     1949.80     1954.11    319.04 o
 -13  21   6      312.80      -25.88    106.64 o
 -12  21   6     1445.26     1445.28    157.51 o
 -11  21   6      846.98      897.76    128.58 o
 -10  21   6        2.15       17.20     94.94 o
  -9  21   6      222.64      132.44    103.09 o
  -8  21   6       47.75      -24.48     68.22 o
  -7  21   6      348.08      317.27    127.41 o
  -6  21   6    10801.94    12070.18    430.16 o
  -5  21   6     9199.18    10102.23    430.69 o
  -4  21   6     2885.11     3229.18    212.83 o
  -3  21   6     1468.43     1373.77    159.73 o
  -2  21   6     3914.05     3811.67    276.92 o
  -1  21   6      557.76      564.06    115.40 o
   0  21   6     1397.14     1404.27    115.98 o
   1  21   6     1304.51     1262.00    123.51 o
   2  21   6     1055.67     1082.52    119.66 o
   3  21   6     3228.03     3058.25    178.55 o
   4  21   6     9784.26    11165.13    346.01 o
   5  21   6     8089.94     8336.56    299.35 o
   6  21   6     1815.87     1798.68    136.01 o
   7  21   6     1089.65      943.36    114.68 o
   8  21   6       53.74      -71.16     71.16 o
   9  21   6       22.77      -73.19     73.19 o
  10  21   6       39.63      -84.16     86.12 o
  11  21   6      284.30       91.64    113.55 o
  12  21   6     1094.02      998.00    158.54 o
  13  21   6     2555.34     2639.22    271.34 o
  14  21   6      370.53      905.54    152.26 o
  15  21   6      515.43      441.16    142.15 o
  16  21   6        0.49       21.32     70.18 o
  17  21   6      807.74      538.42    103.97 o
  18  21   6      811.87      463.10    104.49 o
 -17  22   6      204.36       78.10    101.88 o
 -16  22   6        0.04       63.01     82.73 o
 -15  22   6      440.26      799.49    166.81 o
 -14  22   6       67.70      -43.53    112.19 o
 -13  22   6        0.06     -134.61    134.61 o
 -12  22   6     1609.32     1649.53    173.38 o
 -11  22   6      931.17      856.29    132.16 o
 -10  22   6     4351.57     3994.18    320.97 o
  -9  22   6      139.65        8.29     65.78 o
  -8  22   6     1032.75      916.29    122.60 o
  -7  22   6      155.94       93.52     74.77 o
  -6  22   6      359.63      376.73     97.96 o
  -5  22   6     6920.77     7286.34    411.09 o
  -4  22   6      209.13      258.44     63.64 o
  -3  22   6       34.43      -66.84     66.84 o
  -2  22   6     2215.07     2285.54    289.30 o
  -1  22   6     1478.22     1521.68    158.12 o
   0  22   6      879.17      750.86     91.08 o
   1  22   6     3632.19     3667.67    195.09 o
   2  22   6     1759.82     1706.94    136.92 o
   3  22   6      401.03      576.25     86.57 o
   4  22   6     8644.58     9378.13    324.94 o
   5  22   6     9795.94    10599.28    348.19 o
   6  22   6     1227.47     1352.96    124.66 o
   7  22   6       86.58      120.37     90.21 o
   8  22   6      120.59      -30.32     67.01 o
   9  22   6      640.79      521.82     99.49 o
  10  22   6     1066.03      950.24    155.67 o
  11  22   6     1600.00     1608.07    210.54 o
  12  22   6       74.66       23.85     72.57 o
  13  22   6      171.60       64.54     95.52 o
  14  22   6    10541.98    10312.00    449.17 o
  15  22   6     3694.31     3553.05    267.76 o
  16  22   6     2241.67     1934.33    244.35 o
  17  22   6       29.59       36.64     74.32 o
 -16  23   6       14.93      185.47    105.02 o
 -15  23   6     6033.01     6538.29   1160.97 o
 -14  23   6      680.67      745.73    172.31 o
 -13  23   6       29.49     -122.80    122.80 o
 -12  23   6        7.65      -86.59     86.59 o
 -11  23   6      230.34      309.79    134.60 o
 -10  23   6     1586.14     1634.29    180.52 o
  -9  23   6     1025.52     1199.64    146.84 o
  -8  23   6     1801.73     1737.38    172.89 o
  -7  23   6      413.44      316.84     76.70 o
  -6  23   6     1695.06     1855.35    184.18 o
  -5  23   6     2650.72     2966.17    222.63 o
  -4  23   6     2871.63     3357.86    233.55 o
  -3  23   6      393.94      219.98     57.19 o
  -2  23   6       26.73      -24.93     90.51 o
  -1  23   6     1243.78     1299.22    143.42 o
   0  23   6        0.54       80.41     54.71 o
   1  23   6      340.31      420.11     73.69 o
   2  23   6     1475.30     1391.36    125.98 o
   3  23   6      393.22      278.21     71.59 o
   4  23   6     7354.41     8321.21    314.17 o
   5  23   6     1296.39     1409.14    132.89 o
   6  23   6     1547.03     1575.63    168.15 o
   7  23   6     1774.77     1613.54    160.96 o
   8  23   6       22.62      -16.78     62.58 o
   9  23   6     3031.97     3006.26    230.67 o
  10  23   6      128.44      182.50     96.01 o
  11  23   6        1.26     -123.83    151.84 o
  12  23   6      555.78      282.33     84.36 o
  13  23   6        6.79      -85.61    138.03 o
  14  23   6     2474.98     2257.20    210.69 o
  15  23   6      915.57      882.39    141.63 o
  16  23   6        5.28       73.41     71.35 o
 -15  24   6     1857.18     2053.01    266.52 o
 -14  24   6       97.11      112.18    326.28 o
 -13  24   6       16.86     -141.50    141.50 o
 -12  24   6     1256.35     1280.21    164.82 o
 -11  24   6     3497.52     3742.80    281.38 o
 -10  24   6     4538.30     5014.98    313.66 o
  -9  24   6      422.62      466.07     99.44 o
  -8  24   6      409.02      363.51     80.62 o
  -7  24   6      600.05      251.58    136.48 o
  -6  24   6      199.21      140.39     93.76 o
  -5  24   6     7191.08     7340.40    356.86 o
  -4  24   6       64.57      158.04    105.40 o
  -3  24   6       73.23        7.23     99.06 o
  -2  24   6     5353.71     5554.83    261.46 o
  -1  24   6     2928.94     3077.72    228.66 o
   0  24   6     6656.22     6570.61    330.76 o
   1  24   6      344.34      234.65     60.55 o
   2  24   6      269.11      157.95     77.52 o
   3  24   6        0.15      -64.38     64.38 o
   4  24   6      405.08      426.96     84.98 o
   5  24   6     2984.86     2944.11    226.43 o
   6  24   6       69.83      -38.66     62.39 o
   7  24   6      470.50      157.40     63.71 o
   8  24   6     5428.79     5577.06    319.23 o
   9  24   6       99.40      112.49    128.33 o
  10  24   6     3592.07     3764.18    335.24 o
  11  24   6       14.80      -64.21     97.57 o
  12  24   6      146.68      -26.96    100.53 o
  13  24   6      295.35      299.54    277.57 o
  14  24   6        1.85      105.46     62.24 o
 -13  25   6      300.65      265.06    106.29 o
 -12  25   6      232.77      105.83     79.64 o
 -11  25   6       12.20      154.42     81.95 o
 -10  25   6     5043.03     5234.55    328.98 o
  -9  25   6        2.76        9.67     73.86 o
  -8  25   6      789.02      596.62    113.70 o
  -7  25   6      851.76      832.22    166.84 o
  -6  25   6     1248.72     1022.79    137.79 o
  -5  25   6      127.03      -15.04     86.59 o
  -4  25   6      238.66      117.04     67.01 o
  -3  25   6      800.22      453.29    100.08 o
  -2  25   6      910.93      992.24    138.47 o
  -1  25   6     2686.45     2960.95    233.82 o
   0  25   6     5677.81     5786.53    322.49 o
   1  25   6       17.33      -52.65     79.16 o
   2  25   6      400.56      297.60     89.48 o
   3  25   6      903.71      735.86     98.52 o
   4  25   6       55.00      -85.10     85.10 o
   5  25   6     1159.02      870.30    127.80 o
   6  25   6     1286.61     1076.88    139.57 o
   7  25   6      199.71      136.75     57.73 o
   8  25   6      112.29      186.47     77.60 o
   9  25   6     2241.74     2771.39    304.63 o
  10  25   6      586.61      712.16    164.37 o
  11  25   6      346.14      321.45    139.61 o
  12  25   6       25.96     -116.61    116.61 o
  13  25   6      253.40       34.57     86.49 o
 -11  26   6      106.80       57.08     91.81 o
 -10  26   6      142.95      186.62     98.38 o
  -9  26   6      647.08      510.91    131.96 o
  -8  26   6       53.50      -96.13     96.13 o
  -7  26   6      528.38      511.38    111.17 o
  -6  26   6     1933.41     1915.42    243.30 o
  -5  26   6      143.53       17.53    114.90 o
  -4  26   6      630.48      399.46     88.08 o
  -3  26   6      478.96      316.24     77.43 o
  -2  26   6     1410.23     1305.71    158.55 o
  -1  26   6        3.94      312.71    107.25 o
   0  26   6     3106.67     3582.34    232.47 o
   1  26   6     1713.22     1841.87    197.96 o
   2  26   6       26.07      -76.20     76.20 o
   3  26   6      234.99      205.83     67.68 o
   4  26   6        1.47      -65.70     65.70 o
   5  26   6      960.19      659.71    110.89 o
   6  26   6       31.14      -72.01     77.08 o
   7  26   6     1652.00     1429.90    168.66 o
   8  26   6     3045.57     2875.76    243.98 o
   9  26   6      621.16      779.28    179.49 o
  10  26   6     5049.39     5016.32    409.75 o
  11  26   6      668.73      465.52    213.50 o
  -9  27   6      319.85       24.60     96.47 o
  -8  27   6       43.72      -48.35    141.70 o
  -7  27   6      119.52      -78.97     83.89 o
  -6  27   6       15.65      115.29     94.96 o
  -5  27   6     1032.48     1016.57    143.04 o
  -4  27   6      591.39      540.54    115.43 o
  -3  27   6      586.81      363.06     92.40 o
  -2  27   6      140.21      190.59     68.40 o
  -1  27   6      514.57      610.44    127.47 o
   0  27   6     6704.87     7125.80    332.89 o
   1  27   6        4.71       23.71     63.30 o
   2  27   6       98.14      -63.46     86.54 o
   3  27   6       13.24       30.90     66.75 o
   4  27   6        4.36       13.59     61.68 o
   5  27   6       37.20      -67.73     67.73 o
   6  27   6     1658.45     1069.46    149.68 o
   7  27   6       89.83      -42.39     70.80 o
   8  27   6      331.69      148.66     96.33 o
   9  27   6        0.11      256.02    112.16 o
  -6  28   6     3124.21     3280.15    273.99 o
  -5  28   6     2754.19     2547.27    239.06 o
  -4  28   6     1166.97      871.01    141.50 o
  -3  28   6      916.01      801.12    125.44 o
  -2  28   6       37.02      -73.00     73.00 o
  -1  28   6       17.78       25.23     57.00 o
   0  28   6        0.83       36.97     60.72 o
   1  28   6      749.08      808.81    178.27 o
   2  28   6      327.67      111.62    176.77 o
   3  28   6     1996.22     2172.27    269.04 o
   4  28   6     2879.36     3330.34    333.67 o
   5  28   6      815.40      485.50    160.87 o
   6  28   6      493.65      210.55    102.03 o
 -25   0   7      689.83      665.03    132.82 o
 -23   0   7      319.98      331.19     75.61 o
 -21   0   7      243.85       78.75     59.62 o
 -19   0   7      361.63      389.00    103.20 o
 -17   0   7     1955.07     2071.87    124.03 o
 -15   0   7     6814.37     7013.64    220.91 o
 -13   0   7     2046.99     2035.59    126.11 o
 -11   0   7     6175.17     5632.81    189.61 o
  -9   0   7    26011.07    24414.38    810.02 o
  -7   0   7        1.52       41.26     14.96 o
  -5   0   7    58708.19    54192.96    787.98 o
  -3   0   7    86681.16    80663.77   1109.14 o
  -1   0   7    18033.38    17797.58    354.10 o
   1   0   7    38909.53    35154.47    580.53 o
   3   0   7    22918.83    22572.51    302.16 o
   5   0   7    42362.93    43919.40    461.06 o
   7   0   7     3498.08     2683.93    106.94 o
   9   0   7      326.63      339.54     41.78 o
  11   0   7     3025.79     3134.10    137.39 o
  13   0   7       86.79      274.33    140.04 o
  15   0   7     7238.92     8526.00    318.10 o
  17   0   7     3970.40     3617.53    209.95 o
  19   0   7     2444.03     2325.01    200.35 o
  21   0   7     2053.43     1810.68    213.02 o
  23   0   7     2554.38     2872.22    293.17 o
  25   0   7    12690.12    12912.23    783.61 o
 -26   1   7      234.10      214.93    114.11 o
 -25   1   7     2918.92     3034.93    311.43 o
 -24   1   7      609.80      624.29     82.55 o
 -23   1   7      251.64      139.83     47.34 o
 -22   1   7      796.97      766.93     83.98 o
 -21   1   7     2319.17     2151.49    126.22 o
 -20   1   7     5053.35     4287.44    169.79 o
 -19   1   7     3618.70     3205.71    128.22 o
 -18   1   7     1270.06     1164.34     73.09 o
 -17   1   7      920.93      786.27     55.24 o
 -16   1   7    16173.80    16088.48    269.02 o
 -15   1   7    17638.06    16501.15    337.16 o
 -14   1   7     9796.68     9327.52    162.85 o
 -13   1   7     3805.68     3790.53     97.20 o
[truncated: 972,410 more chars]
